# Supplementary material for: EARLY BUD BREAK 1 triggers bud break in peach trees by regulating hormone metabolism, the cell cycle, and cell wall modifications
Source: J Exp Bot. 2020 Mar 9;71(12):3512–23. doi: 10.1093/jxb/eraa119 (PMC7475240; doi:10.1093/jxb/eraa119)
Supplement: eraa119_suppl_Supplementary_Data_S1 [file eraa119_suppl_supplementary_data_s1.xlsx]

## Sheet: Sheet1
Dataset S1.DEGs in EBB1-oe lines compared with WT.
Gene Name	EBB29OE1_count	EBB29OE2_count	EBB29OE3_count	EBB3OE1_count	EBB3OE2_count	EBB3OE3_count	WT1_count	WT2_count	WT3_count	p values	Up/Down(OE/WT)
Potri.001G002600	172	263	293	89	136	100	75	65	80	0.00356125	up
Potri.001G003800	2062	2818	3029	1120	1478	1020	593	431	752	9.94964e-06	up
Potri.001G009600	289	261	230	123	120	176	88	55	111	0.00143756	up
Potri.001G011000	24	8	13	15	5	50	89	60	53	0.00152157	down
Potri.001G011200	5	1	2	3	2	10	21	17	10	0.000892386	down
Potri.001G011300	12	19	14	6	11	23	47	31	22	0.000703098	down
Potri.001G011500	0	1	0	0	3	0	20	20	6	6.87715e-06	down
Potri.001G012200	2303	3396	2712	1041	1610	1107	668	463	873	7.94864e-05	up
Potri.001G012700	16	50	12	14	10	3	1	6	3	0.01088	up
Potri.001G014700	81	42	77	105	102	64	183	185	166	1.27697e-06	down
Potri.001G015300	242	224	173	281	316	334	77	88	105	2.58018e-07	up
Potri.001G015400	48	51	29	273	197	159	882	527	1048	0.000179525	down
Potri.001G017500	1607	1906	1564	797	989	845	628	542	473	9.76922e-05	up
Potri.001G017600	22	36	33	4	18	5	4	1	3	0.00136286	up
Potri.001G018200	6403	9114	9500	3648	5433	3429	2167	1819	2274	3.64382e-06	up
Potri.001G020800	120	151	150	69	148	106	56	42	54	1.40529e-05	up
Potri.001G020900	141	243	306	110	176	82	78	54	77	0.00201783	up
Potri.001G023600	44	47	48	29	16	24	6	9	2	3.90696e-06	up
Potri.001G024900	181	157	110	232	173	187	587	195	303	0.000315326	down
Potri.001G025500	8	13	3	2	2	6	0	0	1	0.00705988	up
Potri.001G027000	16	29	42	10	10	11	6	1	8	0.00977399	up
Potri.001G027700	140	234	395	106	158	90	28	11	27	1.07683e-09	up
Potri.001G028400	301	424	508	214	298	201	146	81	128	2.41382e-05	up
Potri.001G029500	33	37	30	20	39	18	7	14	13	0.00204949	up
Potri.001G032200	5	3	4	0	12	11	19	18	15	0.0108813	down
Potri.001G034100	15	2	7	12	6	3	1	1	0	0.00737427	up
Potri.001G037000	603	1056	1158	378	548	285	234	182	313	0.0014596	up
Potri.001G037700	52	56	61	26	25	26	14	9	23	0.00470995	up
Potri.001G040832	18	15	16	23	13	25	39	41	31	0.00011313	down
Potri.001G041400	32	43	48	21	10	31	8	5	11	0.000806126	up
Potri.001G042600	50	44	31	30	34	38	91	93	61	3.3203e-08	down
Potri.001G043600	137	148	135	85	66	77	23	20	64	0.000535237	up
Potri.001G044900	417	679	558	115	188	165	107	81	80	0.000295295	up
Potri.001G048200	31	39	28	20	17	15	11	5	10	0.00234405	up
Potri.001G048900	32	32	25	39	45	22	79	49	51	0.000179471	down
Potri.001G050700	1593	1619	1589	2534	2639	2996	4108	4329	3788	6.92055e-05	down
Potri.001G052500	13	29	47	5	7	7	1	0	2	0.000425887	up
Potri.001G053400	446	643	838	287	449	288	172	131	202	2.86995e-05	up
Potri.001G060400	233	200	172	170	224	101	105	41	34	6.75059e-05	up
Potri.001G060600	6	10	8	2	13	4	1	0	2	0.0105124	up
Potri.001G061600	249	311	408	226	184	165	103	72	119	2.5281e-05	up
Potri.001G064100	0	0	0	1	1	2	12	6	5	0.00032599	down
Potri.001G066600	25	16	18	37	45	26	62	50	41	0.00422916	down
Potri.001G067000	106	81	88	28	30	31	18	9	12	0.000107124	up
Potri.001G067600	154	153	213	138	212	197	81	106	45	0.000218555	up
Potri.001G069200	46	28	26	24	27	29	21	9	7	0.00635249	up
Potri.001G069501	47	65	60	76	71	101	144	132	125	1.08819e-05	down
Potri.001G070100	487	837	1078	308	501	281	137	132	196	1.07168e-05	up
Potri.001G071500	13	21	18	10	9	13	2	2	7	0.00302462	up
Potri.001G074700	62	37	20	168	116	99	266	163	249	0.00426023	down
Potri.001G075201	11	14	31	9	12	6	3	0	1	0.000482912	up
Potri.001G076300	10	4	3	6	2	8	14	10	24	0.00250071	down
Potri.001G077200	17	33	54	8	12	8	2	6	1	0.00126942	up
Potri.001G078300	28	24	28	13	22	23	0	2	0	4.02651e-06	up
Potri.001G079000	1252	1386	1038	2645	2555	3559	5430	5856	4447	0.000179407	down
Potri.001G079600	296	207	204	549	590	542	917	968	599	0.00274547	down
Potri.001G082600	112	113	70	26	27	59	26	22	22	0.00618492	up
Potri.001G082700	1	0	0	1	1	2	6	5	4	0.00452172	down
Potri.001G083300	773	623	511	1358	1027	1408	2187	1655	2014	0.000648741	down
Potri.001G083600	16	7	4	7	3	7	24	15	24	0.000687735	down
Potri.001G083900	1191	1015	716	1630	1376	2449	3414	3584	2382	0.000293662	down
Potri.001G084400	538	433	391	791	807	1122	1668	2049	1138	0.00013267	down
Potri.001G086000	188	197	176	280	253	241	78	106	97	4.67184e-06	up
Potri.001G086400	669	823	1013	452	633	385	130	145	148	9.96902e-15	up
Potri.001G088400	48	63	58	21	25	53	14	16	16	0.000949309	up
Potri.001G089000	31	41	56	24	37	21	9	19	10	0.00175491	up
Potri.001G092800	25	21	26	15	12	13	12	5	4	0.0111714	up
Potri.001G093700	499	514	549	223	167	274	189	97	177	0.00539467	up
Potri.001G095600	87	103	82	222	196	192	267	399	354	0.000300952	down
Potri.001G096000	34	37	42	31	21	19	9	8	13	0.000238185	up
Potri.001G097600	281	306	215	256	260	234	116	46	115	4.10609e-07	up
Potri.001G098000	136	199	205	58	67	66	23	9	14	1.46033e-08	up
Potri.001G099001	9	8	3	6	6	3	0	0	0	0.000278956	up
Potri.001G099100	33	37	22	15	10	11	6	3	2	0.000268321	up
Potri.001G100100	84	71	69	138	87	107	225	150	371	2.39416e-06	down
Potri.001G105800	23	32	28	14	20	21	6	6	16	0.0100839	up
Potri.001G106700	13	18	20	13	6	18	33	15	33	0.00921342	down
Potri.001G108300	245	256	321	225	280	150	55	38	64	4.07369e-17	up
Potri.001G108800	45	65	44	57	55	82	88	161	87	0.000165739	down
Potri.001G110400	1	13	14	0	5	1	0	0	0	0.00782085	up
Potri.001G111700	92	77	100	93	109	93	188	223	156	2.30558e-11	down
Potri.001G113000	1072	932	682	1987	1459	2022	3047	2646	2601	0.000940205	down
Potri.001G114000	460	428	339	174	202	195	60	27	20	8.35851e-13	up
Potri.001G114700	0	0	0	0	1	0	5	7	2	0.00104247	down
Potri.001G115200	20	20	16	11	14	16	7	1	2	0.000257473	up
Potri.001G115400	84	155	202	47	76	63	10	11	46	0.000378154	up
Potri.001G119300	34	28	32	49	96	68	285	111	210	1.28021e-06	down
Potri.001G119900	4	5	10	7	4	17	37	17	15	0.00262279	down
Potri.001G120000	26	9	14	22	32	25	7	9	5	0.00628911	up
Potri.001G120200	87	68	26	30	17	54	11	6	5	2.10228e-05	up
Potri.001G120300	1119	1219	1155	888	947	835	353	244	547	4.00263e-08	up
Potri.001G124400	52	38	28	65	67	98	129	95	111	0.0035235	down
Potri.001G127900	16	14	16	2	4	6	3	1	0	0.00835534	up
Potri.001G128100	87	137	145	49	60	64	28	33	42	0.00133169	up
Potri.001G131500	3	6	6	7	7	14	18	9	31	0.00422346	down
Potri.001G131800	25	38	36	23	45	27	9	11	20	0.00325315	up
Potri.001G134000	1556	1220	1113	3086	2655	3321	4504	4371	4103	0.0026865	down
Potri.001G136400	112	171	195	75	93	61	23	33	52	0.000148009	up
Potri.001G139600	28	33	37	26	42	43	115	75	122	1.91084e-12	down
Potri.001G140000	54	83	48	67	52	71	107	94	138	4.84574e-06	down
Potri.001G140400	0	0	3	2	2	3	8	9	5	0.00414777	down
Potri.001G141400	307	383	461	185	209	158	99	88	126	0.000121555	up
Potri.001G144100	2	2	3	4	2	4	11	6	18	0.000353329	down
Potri.001G144400	184	220	236	171	264	104	54	61	83	5.58172e-07	up
Potri.001G144800	26	14	7	47	37	39	86	52	78	0.00358697	down
Potri.001G147500	128	139	132	69	67	63	49	31	46	0.00105601	up
Potri.001G150600	108	146	200	73	114	74	15	9	22	1.52812e-12	up
Potri.001G150700	89	196	318	32	52	24	0	1	2	2.20973e-09	up
Potri.001G155000	40	66	71	32	39	35	11	6	19	1.30022e-05	up
Potri.001G155700	4	5	1	11	3	6	17	23	22	4.6491e-05	down
Potri.001G157700	38	68	88	35	56	31	17	13	21	0.000228682	up
Potri.001G158100	38	38	27	53	31	58	124	99	86	2.93574e-07	down
Potri.001G158800	1	2	6	8	10	7	46	17	17	0.000134925	down
Potri.001G159300	15	28	38	6	10	6	2	0	0	0.000264477	up
Potri.001G160400	47	33	27	117	61	111	152	138	162	0.00525171	down
Potri.001G162400	699	1184	1126	608	599	398	312	220	446	0.00169852	up
Potri.001G163000	72	141	168	52	63	50	25	14	25	2.04726e-05	up
Potri.001G163100	57	91	132	43	65	43	28	20	36	0.00305459	up
Potri.001G163600	578	957	1124	458	718	333	276	252	317	0.000580733	up
Potri.001G168600	81	98	56	33	43	28	14	11	24	0.000412173	up
Potri.001G168800	12	6	10	14	10	8	34	19	13	0.00241755	down
Potri.001G169100	14	5	3	3	6	9	1	0	1	0.00926066	up
Potri.001G170100	850	850	1007	590	870	566	329	289	315	2.02323e-11	up
Potri.001G170800	66	90	68	31	32	42	18	26	25	0.00580421	up
Potri.001G172700	90	75	114	43	72	62	23	15	47	0.00135775	up
Potri.001G175500	46	105	78	33	40	34	21	15	30	0.00741618	up
Potri.001G175700	93	123	128	62	58	50	30	38	18	0.00016019	up
Potri.001G176000	56	61	24	35	58	48	93	127	217	1.41767e-07	down
Potri.001G176200	440	452	515	1004	1597	498	61	148	264	7.02229e-05	up
Potri.001G177500	4	10	5	8	5	7	13	5	34	0.00893763	down
Potri.001G186800	119	101	81	176	143	213	291	290	309	7.2463e-05	down
Potri.001G187050	56	51	46	45	35	34	22	16	19	0.000204377	up
Potri.001G188700	64	65	46	113	120	98	178	142	145	0.00128385	down
Potri.001G188800	1515	2261	2413	789	1094	745	408	316	594	4.09651e-05	up
Potri.001G188900	13	32	32	15	15	16	5	7	7	0.00250828	up
Potri.001G189500	464	347	299	560	758	556	2123	1351	1585	2.31666e-10	down
Potri.001G190300	1474	1613	1907	1255	1379	835	206	168	268	8.6359e-29	up
Potri.001G191900	23	57	97	35	42	14	0	0	0	3.43968e-09	up
Potri.001G204300	2154	1632	1377	3134	2589	3459	5135	4744	3945	0.000472308	down
Potri.001G205900	25	41	29	15	28	43	45	61	54	0.00120103	down
Potri.001G208600	11	3	9	3	3	5	0	0	0	0.000526178	up
Potri.001G210800	50	53	53	35	17	19	14	5	18	0.00456747	up
Potri.001G217200	21	70	20	2	5	6	0	0	0	2.08707e-05	up
Potri.001G220900	22	14	12	10	18	7	17	32	306	9.91501e-06	down
Potri.001G226800	10	2	11	24	19	10	57	29	31	0.00149124	down
Potri.001G227300	14	6	2	3	4	6	0	0	0	0.000611517	up
Potri.001G229100	223	352	485	226	305	242	76	114	140	7.09517e-06	up
Potri.001G231200	262	432	586	183	243	193	66	51	56	2.79252e-10	up
Potri.001G233600	71	56	103	8	23	7	10	2	1	0.000594511	up
Potri.001G234500	10	3	3	20	14	23	88	84	117	3.35247e-08	down
Potri.001G235200	41	44	45	28	33	27	12	12	5	1.77768e-06	up
Potri.001G235500	784	657	459	262	230	174	174	197	135	0.00837089	up
Potri.001G237300	61	94	132	22	27	20	6	4	14	9.02883e-05	up
Potri.001G237600	635	647	482	105	61	282	85	37	38	0.000567269	up
Potri.001G237700	28	45	62	19	32	25	14	10	18	0.0072396	up
Potri.001G237800	1200	1065	858	1675	1503	1862	2646	2886	2173	8.58969e-05	down
Potri.001G238900	172	213	193	105	117	85	57	71	62	0.000353908	up
Potri.001G240000	523	820	846	319	436	350	227	169	282	0.000665002	up
Potri.001G240600	343	258	193	462	315	486	562	458	936	0.0017221	down
Potri.001G249200	1399	1133	958	2277	2015	2143	4285	3886	3463	8.1178e-06	down
Potri.001G250100	42	42	48	106	96	118	135	180	156	0.00274979	down
Potri.001G250900	50	35	22	14	20	28	7	4	5	3.45463e-05	up
Potri.001G254500	220	236	241	83	62	128	54	33	70	0.0012647	up
Potri.001G256700	20	17	19	5	10	6	4	0	3	0.00348177	up
Potri.001G257700	3	2	5	3	3	3	14	12	4	0.0029579	down
Potri.001G258100	650	547	421	992	930	1182	1925	1894	1627	4.03081e-05	down
Potri.001G258400	1	0	0	0	2	1	5	3	6	0.00622269	down
Potri.001G260800	64	96	94	38	66	57	28	30	28	0.000292789	up
Potri.001G261100	6	3	3	3	3	3	0	0	0	0.00278784	up
Potri.001G264000	334	399	410	123	148	187	101	90	141	0.00583725	up
Potri.001G265300	51	69	55	5	7	16	2	1	2	3.20785e-05	up
Potri.001G266900	89	138	139	25	27	37	8	10	34	0.00402742	up
Potri.001G268000	23	9	17	19	29	16	35	39	28	0.00349292	down
Potri.001G270500	8	8	10	15	17	14	54	19	20	0.000964563	down
Potri.001G270600	17	15	11	28	28	23	83	47	48	2.90293e-06	down
Potri.001G270800	1	7	4	6	8	6	54	95	55	3.73028e-19	down
Potri.001G272000	239	308	292	149	127	159	76	47	130	0.00166536	up
Potri.001G273700	76	86	104	47	54	36	28	12	36	0.00241171	up
Potri.001G276200	458	883	1088	316	605	237	59	35	39	9.98046e-17	up
Potri.001G278300	31	18	20	9	16	5	7	3	4	0.0101974	up
Potri.001G279200	15	29	17	14	8	7	3	1	1	0.000210967	up
Potri.001G281700	22	18	20	71	52	46	101	106	72	0.0021595	down
Potri.001G282100	121	157	165	55	105	48	15	9	8	6.83725e-12	up
Potri.001G289700	807	746	671	1304	1047	1910	1810	2987	1287	0.00653755	down
Potri.001G292300	42	52	53	54	36	52	22	10	23	7.91216e-05	up
Potri.001G292566	11	5	7	1	2	5	0	0	1	0.00945139	up
Potri.001G292632	7	16	22	9	9	12	4	3	1	0.00258415	up
Potri.001G293400	208	179	111	178	116	228	409	417	298	1.14265e-06	down
Potri.001G295332	24	18	17	36	32	20	54	68	38	0.000107423	down
Potri.001G295550	5	17	19	2	4	4	2	0	0	0.00822351	up
Potri.001G295600	189	369	717	107	164	141	19	11	21	1.13005e-11	up
Potri.001G296700	79	74	91	51	29	36	11	9	23	3.27787e-05	up
Potri.001G296900	33	52	2	1	0	3	0	1	0	0.00535696	up
Potri.001G302100	314	431	491	165	182	188	98	73	89	8.19836e-06	up
Potri.001G302400	7	6	0	5	8	2	35	10	15	0.000943181	down
Potri.001G302600	28	41	31	13	11	15	12	7	3	0.00956637	up
Potri.001G303700	6	2	7	6	12	10	15	13	18	0.00987178	down
Potri.001G304200	415	547	518	209	243	174	140	110	160	0.00106886	up
Potri.001G305900	178	205	198	147	140	100	60	54	86	7.0548e-06	up
Potri.001G306000	222	316	514	180	235	131	86	28	77	1.17775e-05	up
Potri.001G307200	652	870	939	202	173	361	179	122	131	0.000583338	up
Potri.001G307500	0	0	1	1	0	0	8	1	5	0.00372995	down
Potri.001G309700	45	32	49	32	29	13	15	9	5	0.000729022	up
Potri.001G311300	0	1	0	3	8	3	37	9	13	0.000902828	down
Potri.001G315200	2	0	3	11	14	5	37	85	8	0.000822568	down
Potri.001G318500	195	162	138	583	651	673	1816	1330	860	0.00429547	down
Potri.001G320000	704	699	490	775	738	880	1487	1039	1272	1.95335e-06	down
Potri.001G324500	1	1	0	1	2	4	5	10	9	0.00141971	down
Potri.001G326200	550	682	781	280	337	346	253	166	199	0.000651667	up
Potri.001G328000	6	18	38	3	2	6	0	1	1	0.00352274	up
Potri.001G331100	45	81	90	35	34	40	24	15	24	0.00290523	up
Potri.001G332300	431	672	770	274	401	220	113	91	194	3.1748e-05	up
Potri.001G336200	7	16	9	15	8	9	56	57	75	5.38291e-18	down
Potri.001G336300	179	240	300	141	157	149	56	54	83	2.46516e-07	up
Potri.001G338300	17	26	46	21	31	15	5	3	3	4.98734e-06	up
Potri.001G339100	101	138	132	94	200	66	7	9	23	2.0429e-12	up
Potri.001G340900	418	306	232	500	406	593	689	892	621	0.00105959	down
Potri.001G345700	471	758	1119	89	214	114	17	8	6	7.32378e-10	up
Potri.001G346300	1	1	0	1	1	0	4	5	5	0.00339444	down
Potri.001G348300	113	98	105	97	186	137	212	214	222	2.13769e-05	down
Potri.001G351200	1007	813	812	1729	1547	2165	2048	3308	2095	0.00494153	down
Potri.001G353500	1013	900	860	2122	1815	2276	2574	5147	2205	0.00183937	down
Potri.001G355000	4	10	7	1	8	4	1	0	0	0.00549979	up
Potri.001G355100	116	165	251	68	112	57	37	18	36	2.66044e-05	up
Potri.001G355500	42	55	41	21	33	28	97	56	76	7.1011e-06	down
Potri.001G358600	495	876	1132	264	466	237	137	135	155	2.46005e-05	up
Potri.001G359000	87	114	155	65	72	48	9	17	24	6.20711e-08	up
Potri.001G360200	349	392	404	141	149	199	106	76	167	0.0084386	up
Potri.001G361100	3174	3681	4138	2021	2745	1736	1219	994	1318	3.91041e-06	up
Potri.001G361800	434	364	348	514	544	506	907	808	715	5.78103e-07	down
Potri.001G362000	25	53	96	17	17	15	6	5	12	0.00247843	up
Potri.001G362200	29	52	32	17	24	16	13	8	4	0.00136646	up
Potri.001G366500	30	23	28	32	34	26	44	49	61	2.51781e-05	down
Potri.001G369100	34	20	17	44	40	57	82	59	54	0.010215	down
Potri.001G372300	1278	1977	1970	1122	1345	972	524	358	811	3.55129e-05	up
Potri.001G374900	0	4	2	5	3	2	3	11	14	0.00972769	down
Potri.001G375800	632	541	468	1172	1063	1157	1721	1690	1503	0.00102368	down
Potri.001G376200	20	12	8	1	0	1	0	0	0	0.004987	up
Potri.001G377500	374	477	425	217	237	175	116	124	167	0.000796733	up
Potri.001G379000	3802	3261	3237	6123	6191	6705	10092	9634	7347	0.000648895	down
Potri.001G380500	494	368	409	737	725	826	1126	978	1078	0.000873233	down
Potri.001G382500	11	16	8	17	15	9	4	2	1	0.000778945	up
Potri.001G387700	214	366	370	54	114	72	46	17	40	8.01051e-05	up
Potri.001G388200	17	30	19	12	26	8	2	6	8	0.00445761	up
Potri.001G389300	47	67	88	50	54	45	28	31	17	0.000640001	up
Potri.001G389800	48	45	12	32	46	41	23	8	10	0.00950445	up
Potri.001G391200	48	37	24	2	4	22	1	0	3	0.000504779	up
Potri.001G393800	60	68	38	67	66	55	65	119	221	0.0001197	down
Potri.001G397200	191	229	316	168	238	135	46	27	38	3.81929e-17	up
Potri.001G400100	21555	16138	15054	24177	20360	26724	56721	55877	41780	3.81519e-10	down
Potri.001G400200	87	75	98	130	97	97	310	264	181	7.18054e-11	down
Potri.001G401800	13	36	52	0	1	1	0	0	0	0.000900553	up
Potri.001G404600	1568	1185	874	2599	1788	3007	4867	4091	4588	0.00012387	down
Potri.001G407900	7	5	0	1	4	9	11	28	12	0.00435054	down
Potri.001G410300	277	375	352	142	205	132	72	70	79	1.85073e-06	up
Potri.001G410400	241	341	247	336	219	205	93	45	98	4.65895e-09	up
Potri.001G419400	28	10	13	6	7	14	4	2	4	0.0103393	up
Potri.001G421000	26	42	31	18	41	30	12	11	17	0.00388752	up
Potri.001G422500	0	3	4	1	1	1	6	5	8	0.00846728	down
Potri.001G424700	95	73	57	137	134	107	232	168	259	3.19255e-05	down
Potri.001G426500	8	5	3	18	16	16	83	64	45	9.33503e-08	down
Potri.001G430900	234	249	162	381	331	464	608	604	494	0.00102871	down
Potri.001G431300	213	147	129	304	183	316	361	273	517	0.00508206	down
Potri.001G432366	3	6	4	6	8	8	27	15	12	0.000197149	down
Potri.001G436300	825	733	682	1445	1208	1482	1987	1964	1782	0.000988037	down
Potri.001G437400	47	65	42	142	44	122	138	133	187	0.0111143	down
Potri.001G438700	12752	9336	7684	17220	14465	20054	27241	22603	24159	0.00112404	down
Potri.001G442600	78	74	69	185	154	252	330	518	388	9.92429e-05	down
Potri.001G448300	69	66	107	23	22	51	18	13	24	0.0052671	up
Potri.001G448400	14	11	8	20	11	5	28	12	50	0.0028681	down
Potri.001G449500	3133	3939	3968	3971	4432	3847	9868	10717	9650	4.33938e-36	down
Potri.001G449600	31	10	18	41	35	34	59	48	79	0.00194097	down
Potri.001G450000	23	17	21	20	30	27	67	49	52	2.10604e-08	down
Potri.001G450200	197	247	235	92	115	107	55	55	87	0.00105032	up
Potri.001G450600	237	411	364	110	221	102	32	54	69	4.56368e-06	up
Potri.001G451100	226	216	268	104	120	93	110	54	53	0.00597936	up
Potri.001G453000	75	193	402	15	49	32	3	1	1	2.93144e-07	up
Potri.001G455800	687	1097	1303	548	878	482	285	266	348	7.24803e-06	up
Potri.001G456100	70	79	53	94	79	79	159	115	164	2.43135e-07	down
Potri.001G456400	58	34	40	108	86	84	151	126	174	0.000700333	down
Potri.001G457000	15	6	4	9	15	25	51	45	82	2.17964e-06	down
Potri.001G459500	24	30	22	16	19	12	9	4	7	0.00143084	up
Potri.001G460300	66	58	53	32	25	30	11	10	10	4.4745e-06	up
Potri.001G460400	1544	1959	2461	1046	1217	868	648	584	676	0.000157099	up
Potri.001G460600	175	163	148	36	92	36	17	12	18	1.25443e-06	up
Potri.001G461400	354	435	444	254	179	273	103	90	197	0.000641094	up
Potri.001G463000	10	32	23	19	25	10	27	29	51	0.00928309	down
Potri.001G463300	5	6	8	19	11	15	181	48	58	1.4886e-09	down
Potri.001G468100	2578	2158	1974	4424	3873	4891	7148	4674	6371	0.00252076	down
Potri.001G470800	223	242	218	91	92	100	91	31	63	0.00444554	up
Potri.001G471600	47	36	45	55	59	63	93	92	89	7.15646e-06	down
Potri.001G472200	28	36	18	13	14	24	10	7	5	0.00327442	up
Potri.001G472900	134	187	246	69	113	65	62	52	50	0.00476206	up
Potri.002G000401	3	1	4	3	7	2	5	14	9	0.0114281	down
Potri.002G002100	0	1	0	5	4	4	23	4	20	0.0020655	down
Potri.002G003400	165	226	218	79	79	88	67	38	74	0.00849396	up
Potri.002G003500	24	18	13	19	11	9	2	0	1	4.43731e-05	up
Potri.002G005400	53	49	67	22	38	10	18	15	5	0.0107817	up
Potri.002G005500	21	18	30	64	71	47	179	88	46	0.00584819	down
Potri.002G005800	61	129	131	6	7	17	3	1	2	1.17752e-05	up
Potri.002G006100	82	84	68	190	153	192	215	278	237	0.00511857	down
Potri.002G007100	41	50	21	110	67	71	304	196	259	1.71129e-07	down
Potri.002G007300	531	783	657	226	235	225	136	97	173	0.000362452	up
Potri.002G010000	237	249	253	88	79	144	61	33	82	0.00126031	up
Potri.002G012000	7844	7025	5802	12567	11504	14159	18218	20572	15359	0.000958481	down
Potri.002G012900	22	36	66	8	35	21	10	3	13	0.00855503	up
Potri.002G014000	20	20	27	9	30	24	44	13	99	0.00806842	down
Potri.002G014100	185	229	204	128	173	131	58	68	77	7.26046e-09	up
Potri.002G016200	882	971	878	631	953	530	188	256	279	3.96695e-14	up
Potri.002G018800	3	0	3	3	1	3	7	4	23	0.00215668	down
Potri.002G019900	87	129	113	68	42	55	23	29	14	1.03053e-05	up
Potri.002G024700	465	631	642	431	690	273	108	91	144	2.67876e-13	up
Potri.002G025500	205	155	152	282	301	274	768	418	373	3.25341e-05	down
Potri.002G026300	70	62	55	104	106	108	227	115	150	0.000441899	down
Potri.002G028500	82	121	240	39	71	47	6	4	5	6.28507e-11	up
Potri.002G029200	86	110	50	83	73	108	24	24	29	5.27298e-07	up
Potri.002G029900	827	691	649	1307	1189	1391	1979	2081	1598	0.000416641	down
Potri.002G030500	526	417	299	252	252	143	75	37	41	6.61794e-11	up
Potri.002G030900	108	181	142	55	88	39	40	41	27	0.00233879	up
Potri.002G032200	79	186	370	39	75	58	36	15	28	0.00076973	up
Potri.002G033400	822	912	974	1761	1810	1690	1706	5115	2067	0.00117123	down
Potri.002G034000	1004	1435	1660	601	1175	482	385	382	439	0.000293175	up
Potri.002G035200	596	690	546	383	410	354	209	188	122	1.02406e-08	up
Potri.002G037100	258	264	201	102	168	88	64	55	38	7.82644e-06	up
Potri.002G037500	797	1173	1239	244	423	271	96	96	155	1.38636e-06	up
Potri.002G038200	43	64	65	16	11	28	10	7	14	0.00457342	up
Potri.002G039100	96	118	122	161	160	130	58	65	41	1.74541e-05	up
Potri.002G040700	8	16	4	26	36	31	82	54	75	0.000471802	down
Potri.002G042200	133	131	121	250	161	357	443	581	631	1.45348e-05	down
Potri.002G043000	63	57	85	28	36	17	17	18	13	0.00376828	up
Potri.002G043300	213	288	325	30	51	84	7	10	3	1.29819e-09	up
Potri.002G043500	517	662	843	344	452	326	184	188	245	3.97882e-05	up
Potri.002G046700	127	259	389	76	104	63	27	20	29	2.30809e-06	up
Potri.002G048832	54	39	50	32	28	40	16	12	23	0.00135949	up
Potri.002G049200	234	508	800	94	218	130	22	10	21	2.69064e-11	up
Potri.002G053100	147	149	203	44	63	91	41	34	57	0.00625864	up
Potri.002G053400	12	13	11	3	2	7	3	0	0	0.0107461	up
Potri.002G054300	1	3	0	0	4	2	4	5	22	0.00409494	down
Potri.002G057000	94	116	98	65	48	66	40	15	47	0.00369536	up
Potri.002G057900	170	191	275	20	34	35	21	12	32	0.00239165	up
Potri.002G058000	443	378	343	541	543	622	919	973	780	5.8836e-06	down
Potri.002G058700	360	535	577	328	343	342	151	116	233	1.25308e-05	up
Potri.002G059100	365	419	624	110	162	105	51	49	68	2.45623e-05	up
Potri.002G062200	38	92	94	24	48	29	8	12	12	2.41406e-05	up
Potri.002G065100	94	125	135	59	91	58	28	31	40	2.04529e-05	up
Potri.002G065300	219	135	141	55	36	106	48	35	20	0.00223313	up
Potri.002G065600	7	4	4	6	8	5	16	9	23	0.00056648	down
Potri.002G069400	36	84	113	18	12	18	7	1	10	0.000643721	up
Potri.002G070500	6	15	13	21	14	13	33	15	36	0.00408683	down
Potri.002G070700	108	107	39	151	106	119	173	200	208	0.00213222	down
Potri.002G073000	1620	1205	1146	2201	1741	2156	3587	2931	3117	2.83245e-05	down
Potri.002G074600	7	7	1	12	5	15	32	29	40	2.37656e-05	down
Potri.002G074900	7	9	4	2	1	6	1	0	0	0.0108198	up
Potri.002G075400	1017	1650	2409	569	805	540	304	324	481	0.000780881	up
Potri.002G075950	37	46	58	42	51	29	4	10	19	6.98994e-06	up
Potri.002G076200	31	47	51	32	40	23	15	7	18	0.000398306	up
Potri.002G079000	10	18	10	24	20	21	40	47	39	1.32134e-05	down
Potri.002G082000	80	112	106	63	87	52	30	25	42	2.97158e-05	up
Potri.002G083300	149	127	105	144	146	158	259	171	314	7.4238e-06	down
Potri.002G084800	557	783	794	343	360	288	146	132	272	0.000295652	up
Potri.002G085100	606	460	468	182	221	143	128	69	188	0.00767294	up
Potri.002G087500	29	33	35	7	6	5	3	2	2	0.00114215	up
Potri.002G091600	81	86	125	80	85	55	28	18	35	4.14653e-07	up
Potri.002G092000	13	9	19	25	15	29	42	30	28	0.011281	down
Potri.002G092100	387	598	641	335	485	267	109	97	191	1.35261e-07	up
Potri.002G092400	307	275	297	562	429	623	787	677	1035	0.000393734	down
Potri.002G094000	1431	2261	2023	799	1139	705	451	367	585	5.38616e-05	up
Potri.002G097800	255	214	219	323	369	278	556	574	370	1.66108e-05	down
Potri.002G098300	293	277	199	61	51	68	28	18	16	2.68846e-06	up
Potri.002G098600	607	446	328	860	833	811	288	147	403	0.00768894	up
Potri.002G099600	124	145	161	79	113	62	28	23	23	1.10065e-10	up
Potri.002G100600	282	451	772	48	232	77	44	40	61	0.0016949	up
Potri.002G100900	267	211	173	516	458	718	697	1075	601	0.0101488	down
Potri.002G101400	41	47	37	24	13	25	9	1	12	0.000758406	up
Potri.002G103300	1193	1604	1520	1132	1595	930	524	500	562	2.18307e-12	up
Potri.002G104300	328	472	599	245	511	185	76	99	139	1.52818e-06	up
Potri.002G104600	5208	7629	10729	3080	3945	2399	1989	1329	2827	0.00364244	up
Potri.002G105000	429	465	467	299	440	263	149	115	175	1.87756e-09	up
Potri.002G105300	32	43	52	19	34	23	13	4	7	3.14496e-05	up
Potri.002G106100	80	87	105	53	49	51	19	25	37	0.000279991	up
Potri.002G107900	42	68	64	45	42	32	27	22	8	0.00130022	up
Potri.002G108100	146	148	241	78	87	128	45	31	49	1.18563e-05	up
Potri.002G108400	378	509	752	189	247	197	71	87	122	1.55884e-05	up
Potri.002G109400	14	6	8	26	25	25	47	52	37	0.00134488	down
Potri.002G109700	10	21	17	18	17	20	12	2	3	0.00847722	up
Potri.002G110000	7	24	11	11	11	8	26	30	29	0.000146267	down
Potri.002G110200	538	678	703	291	385	342	131	112	252	3.68226e-05	up
Potri.002G111600	77	109	131	44	43	34	19	10	20	3.45398e-05	up
Potri.002G111800	27	35	31	25	22	23	11	6	14	0.000746919	up
Potri.002G112900	40	52	38	4	17	18	4	7	1	0.000699127	up
Potri.002G113000	56	84	90	42	56	29	19	15	13	5.49115e-06	up
Potri.002G113300	2439	3365	3081	897	1205	853	663	452	800	0.000979486	up
Potri.002G113400	274	295	268	90	124	72	35	13	24	1.4995e-08	up
Potri.002G114800	313	383	378	207	217	165	124	97	121	3.41282e-05	up
Potri.002G115100	61	80	62	37	30	41	28	25	7	0.00573319	up
Potri.002G119400	584	746	910	342	493	271	176	168	199	9.8726e-06	up
Potri.002G121500	44	31	40	30	20	43	19	11	15	0.00466316	up
Potri.002G123000	145	212	310	150	177	106	52	45	48	1.00644e-08	up
Potri.002G124100	262	309	316	151	111	137	62	52	148	0.0092241	up
Potri.002G124500	32	46	19	26	27	24	35	49	109	0.000631107	down
Potri.002G124800	193	352	504	147	216	123	67	43	108	0.000241036	up
Potri.002G125000	30	16	12	3	3	14	2	1	1	0.0021754	up
Potri.002G126100	60	71	37	152	125	136	257	184	217	0.00172653	down
Potri.002G129600	89	121	98	51	78	25	8	10	21	1.0019e-06	up
Potri.002G129700	639	842	658	363	731	250	149	158	116	1.09318e-08	up
Potri.002G129800	235	326	308	121	172	108	71	56	83	5.83618e-05	up
Potri.002G130400	61	88	69	44	75	35	9	13	20	8.82926e-08	up
Potri.002G132900	22	28	20	60	30	64	72	90	126	0.000623101	down
Potri.002G135900	258	290	408	150	144	126	60	58	72	3.74348e-06	up
Potri.002G136000	222	351	413	162	218	100	39	35	40	5.52173e-11	up
Potri.002G140300	125	88	70	210	192	434	363	793	438	0.00225007	down
Potri.002G143300	367	314	229	741	641	881	1087	983	915	0.010667	down
Potri.002G143900	1	3	5	1	5	4	30	6	6	0.00253309	down
Potri.002G146100	173	160	101	240	201	192	354	385	258	8.86271e-05	down
Potri.002G147000	282	300	259	151	212	169	87	69	61	1.93767e-10	up
Potri.002G148900	21	16	12	3	3	4	2	0	0	0.00418956	up
Potri.002G149600	132	178	111	50	87	74	28	29	25	1.12988e-06	up
Potri.002G151700	0	1	1	1	0	0	3	2	7	0.00926753	down
Potri.002G152700	16	21	16	18	28	13	4	5	7	0.000719578	up
Potri.002G154200	0	8	10	8	9	10	24	75	39	1.9485e-06	down
Potri.002G154400	140	121	94	283	296	296	499	444	420	0.00121325	down
Potri.002G157800	1	2	0	3	2	2	18	20	14	1.52294e-08	down
Potri.002G159500	29	26	18	44	56	61	130	112	149	7.79754e-07	down
Potri.002G161600	0	0	1	0	0	0	5	5	2	0.0021357	down
Potri.002G162400	3767	6821	10930	4915	6465	2553	983	1328	3145	0.000739537	up
Potri.002G163400	167	141	82	173	144	215	230	443	333	4.63163e-05	down
Potri.002G166300	43	66	40	43	59	62	102	112	67	3.35848e-05	down
Potri.002G167500	10	11	4	21	11	18	41	33	39	4.23368e-05	down
Potri.002G168600	238	190	178	438	377	473	604	511	614	0.00441056	down
Potri.002G169900	1044	969	777	1348	1300	1167	1935	2084	1815	1.19448e-06	down
Potri.002G170000	129	71	76	114	160	129	268	234	188	3.50368e-05	down
Potri.002G172000	105	104	91	55	53	44	34	25	38	0.00191054	up
Potri.002G174500	7	1	6	7	9	10	0	0	0	0.000248693	up
Potri.002G175300	228	253	291	143	177	128	96	73	72	8.59393e-06	up
Potri.002G176800	37	44	20	69	64	57	102	72	114	0.00188227	down
Potri.002G178300	47	27	48	9	8	16	7	2	6	0.00246208	up
Potri.002G178700	36	105	82	5	20	21	0	1	2	3.17809e-06	up
Potri.002G180100	221	247	294	170	173	119	72	55	67	1.14599e-08	up
Potri.002G180600	622	1432	2022	234	597	219	78	81	243	0.00164673	up
Potri.002G180700	6	17	10	1	6	5	0	0	0	0.000253244	up
Potri.002G180900	4	5	5	5	5	4	7	7	18	0.0108483	down
Potri.002G186600	128	116	104	155	205	125	61	43	42	1.34209e-06	up
Potri.002G187400	6	8	5	10	29	10	91	30	39	3.45235e-05	down
Potri.002G189300	5875	3255	2466	7558	5703	7086	12695	13246	22795	3.64831e-06	down
Potri.002G190600	26	56	49	5	3	5	3	1	1	0.000910721	up
Potri.002G192400	86	109	114	172	142	197	212	269	283	0.000290999	down
Potri.002G193000	376	409	384	319	437	294	123	169	101	2.96338e-13	up
Potri.002G196100	58	36	34	59	33	38	97	64	76	0.000146804	down
Potri.002G199900	76	126	132	47	74	20	11	11	14	1.38356e-06	up
Potri.002G202500	83	118	150	62	104	57	34	20	59	0.00265652	up
Potri.002G206400	2214	3458	3427	680	1023	751	210	100	108	2.75188e-12	up
Potri.002G206700	402	657	768	140	244	168	94	57	59	3.3579e-06	up
Potri.002G208900	65	53	23	25	25	13	8	1	12	0.0012895	up
Potri.002G210000	50	96	123	44	59	34	26	10	34	0.00425008	up
Potri.002G214100	575	501	425	1031	926	1216	1242	2111	1168	0.00384176	down
Potri.002G219700	6	15	5	12	4	8	33	36	31	5.02946e-08	down
Potri.002G220200	378	351	310	573	527	545	864	999	634	7.73137e-05	down
Potri.002G223100	4166	5856	5217	933	1009	1192	460	249	504	7.90001e-05	up
Potri.002G223400	23	58	64	13	12	13	8	2	5	0.000946285	up
Potri.002G224100	602	1072	1439	322	545	378	206	178	332	0.00123797	up
Potri.002G224200	34	51	68	21	34	27	6	8	16	0.000144898	up
Potri.002G224400	29	68	91	15	32	22	6	7	4	1.69902e-05	up
Potri.002G224600	269	330	376	124	115	118	50	37	74	1.68524e-05	up
Potri.002G224900	47	79	94	28	47	20	17	13	21	0.00276382	up
Potri.002G225500	427	755	819	127	425	84	91	37	73	2.91682e-05	up
Potri.002G227600	168	175	103	73	54	85	42	29	65	0.00769183	up
Potri.002G230000	59	58	65	128	165	84	211	170	130	0.00612299	down
Potri.002G235000	9	4	2	4	7	9	21	24	14	8.94668e-05	down
Potri.002G235500	226	238	216	98	107	141	51	40	117	0.00516205	up
Potri.002G235800	110	71	83	124	182	141	11	30	25	3.09588e-08	up
Potri.002G236400	832	684	729	1751	1009	1611	1706	1724	2532	0.00544721	down
Potri.002G236700	44	36	42	17	15	12	8	4	5	0.000277424	up
Potri.002G240300	2	0	9	10	17	13	44	187	16	0.000148534	down
Potri.002G241300	542	741	772	306	368	292	214	149	256	0.000964926	up
Potri.002G242800	67	53	37	100	89	71	258	139	143	7.48687e-06	down
Potri.002G247900	483	788	724	391	536	359	129	175	336	0.000367873	up
Potri.002G249901	57	40	16	32	21	46	78	54	58	0.00766437	down
Potri.002G251700	685	980	833	449	556	345	137	118	277	1.41474e-06	up
Potri.002G254000	4	5	0	3	12	3	55	3	17	0.00441965	down
Potri.002G254200	13	28	23	19	11	17	6	1	5	0.000312634	up
Potri.002G256500	7	3	2	3	1	3	14	6	19	0.000608308	down
Potri.002G256900	183	154	170	273	289	306	418	470	427	7.58474e-05	down
Potri.002G257900	276	232	119	317	250	277	355	512	1000	3.81391e-05	down
Potri.002G259000	597	505	521	436	510	331	91	87	99	1.76268e-35	up
Potri.002G260000	1	7	10	4	2	3	0	0	0	0.00235958	up
Potri.002G260300	307	268	241	553	499	470	714	745	881	0.000174982	down
Potri.002G263800	452	708	887	234	339	211	139	115	148	8.20643e-05	up
Potri.003G020200	302	460	560	415	330	244	90	73	267	0.0021057	up
Potri.003G020700	35	42	32	60	49	77	85	114	64	0.00363143	down
Potri.003G022800	20	63	44	17	13	28	2	5	3	8.64088e-06	up
Potri.003G024200	73	133	121	34	51	33	25	12	24	0.000744977	up
Potri.003G024800	61	106	127	39	38	25	19	18	15	0.000599487	up
Potri.003G024900	24	53	56	16	37	26	5	12	15	0.0018415	up
Potri.003G030200	14	22	18	4	10	4	3	3	0	0.00538883	up
Potri.003G030700	12	5	20	18	38	9	184	44	18	0.000655953	down
Potri.003G033000	91	44	75	8	4	26	6	1	1	0.000135344	up
Potri.003G034600	93	38	65	124	158	60	1785	335	185	1.61831e-05	down
Potri.003G036600	46	23	17	34	13	33	47	57	45	0.00874471	down
Potri.003G039000	176	126	91	172	120	244	281	298	329	0.000262326	down
Potri.003G042700	143	152	153	46	50	83	24	19	54	0.00184776	up
Potri.003G050000	163	356	284	54	190	50	45	20	54	0.000545584	up
Potri.003G050100	1720	2523	2618	689	1212	706	305	246	483	2.40861e-06	up
Potri.003G056200	505	754	834	314	421	372	284	118	184	0.000195911	up
Potri.003G056900	5	2	3	13	11	9	31	18	20	0.00101883	down
Potri.003G057400	249	203	211	49	70	36	38	20	11	0.000144731	up
Potri.003G058800	40	30	39	50	60	86	97	125	135	6.17453e-05	down
Potri.003G062000	72	82	91	47	45	37	23	20	35	0.00189793	up
Potri.003G063400	673	871	949	497	653	448	244	160	237	2.51403e-10	up
Potri.003G065300	922	529	316	1079	843	1096	1729	1071	1582	0.00679377	down
Potri.003G070500	41	41	26	41	45	32	21	12	15	0.00088721	up
Potri.003G075600	36	66	78	18	45	26	12	5	2	7.18524e-06	up
Potri.003G077200	43	79	78	26	48	30	14	22	28	0.0116762	up
Potri.003G077900	43	21	12	27	22	25	57	35	42	0.00597343	down
Potri.003G080400	93	77	83	154	162	145	315	287	326	1.92405e-07	down
Potri.003G083400	54	89	52	30	27	25	19	13	16	0.0025189	up
Potri.003G083700	84	64	60	18	27	9	11	3	8	0.000566434	up
Potri.003G083800	394	442	481	233	380	247	109	86	99	1.72867e-13	up
Potri.003G088100	117	103	129	248	244	254	429	291	325	0.0025665	down
Potri.003G088900	344	501	679	227	303	250	125	102	113	8.5042e-07	up
Potri.003G091700	239	420	935	38	117	152	11	7	6	1.52042e-08	up
Potri.003G093000	120	105	126	42	42	55	31	25	28	0.00106491	up
Potri.003G095700	178	182	207	122	154	154	72	66	66	4.47059e-10	up
Potri.003G099000	0	5	4	5	3	0	120	86	63	1.56003e-24	down
Potri.003G099600	1126	974	786	1588	1384	1705	2464	2075	2208	0.000245178	down
Potri.003G099800	695	845	734	307	445	313	216	188	235	0.000144159	up
Potri.003G100100	179	234	220	110	147	123	45	65	41	8.96029e-09	up
Potri.003G100200	103	72	37	91	68	180	164	184	166	0.0115888	down
Potri.003G103200	49	50	46	43	34	51	13	14	31	0.00116937	up
Potri.003G103900	17	14	11	39	35	27	121	46	83	2.47808e-05	down
Potri.003G105200	161	184	174	94	117	99	55	30	56	9.25717e-07	up
Potri.003G106800	138	272	346	77	169	133	33	22	43	4.86432e-08	up
Potri.003G107600	1694	2053	1735	1431	1995	1058	405	305	863	2.00204e-06	up
Potri.003G108900	158	102	99	244	214	228	399	369	395	8.97942e-05	down
Potri.003G111300	340	282	218	47	19	169	10	10	7	1.25684e-08	up
Potri.003G111400	1491	1900	1419	837	1245	475	344	219	645	0.000473512	up
Potri.003G111500	1057	753	619	1840	2309	2307	4284	4515	3433	0.000211661	down
Potri.003G113700	33	27	22	21	12	13	4	11	8	0.00807079	up
Potri.003G115100	61	106	139	49	50	22	20	10	38	0.00889702	up
Potri.003G116700	305	523	949	138	198	255	75	71	88	2.15766e-05	up
Potri.003G116900	40	118	303	16	30	17	0	3	2	1.28237e-05	up
Potri.003G117200	406	766	1022	150	139	192	28	27	60	6.38723e-08	up
Potri.003G120500	6	4	5	25	28	6	57	35	55	0.000911015	down
Potri.003G122400	167	167	172	83	70	114	29	34	49	2.60768e-06	up
Potri.003G122800	8	15	13	24	26	33	55	89	53	1.28753e-05	down
Potri.003G126500	222	401	427	183	287	147	60	50	81	7.18327e-09	up
Potri.003G127500	186	291	335	160	258	90	47	32	43	4.10793e-10	up
Potri.003G132700	154	122	98	124	187	104	41	33	35	2.32573e-10	up
Potri.003G133500	121	154	250	65	67	49	20	13	16	1.29938e-07	up
Potri.003G134400	14	18	46	1	9	17	2	3	3	0.00555133	up
Potri.003G134800	28	12	18	3	4	10	1	1	1	0.00131299	up
Potri.003G139600	2669	4967	6122	1353	2698	890	500	455	756	4.24188e-06	up
Potri.003G139900	4	3	0	6	4	12	16	18	11	0.0107778	down
Potri.003G140400	85	67	42	120	83	114	188	183	212	2.60448e-05	down
Potri.003G141700	141	130	127	233	197	303	394	401	314	0.000520147	down
Potri.003G141800	950	881	763	1247	1158	1355	2911	2788	2780	9.94796e-13	down
Potri.003G142400	340	510	499	63	174	44	68	24	49	0.00362719	up
Potri.003G142500	1158	1712	1545	500	774	555	377	390	303	0.000178931	up
Potri.003G142600	96	144	162	59	113	67	37	50	47	0.00105942	up
Potri.003G143900	19	9	14	15	27	14	3	8	4	0.00574038	up
Potri.003G144300	60	57	54	131	113	86	18	31	38	0.000934998	up
Potri.003G144500	689	733	914	470	529	424	227	188	220	5.20166e-10	up
Potri.003G144900	1203	1639	1435	1167	1867	741	119	127	156	1.64666e-36	up
Potri.003G145000	176	201	294	95	93	102	66	33	30	3.62764e-05	up
Potri.003G146800	308	331	166	368	272	344	56	86	48	8.46258e-12	up
Potri.003G149000	221	282	269	86	103	58	54	38	35	0.000135842	up
Potri.003G154500	13	24	33	17	19	19	8	7	9	0.00565707	up
Potri.003G159200	590	877	1025	819	1146	786	286	322	458	1.48871e-06	up
Potri.003G161300	290	322	212	423	390	407	52	56	71	5.54059e-17	up
Potri.003G162400	129	223	159	94	79	80	35	29	50	1.26421e-05	up
Potri.003G162500	1731	2462	2906	900	1783	788	193	199	223	2.4857e-16	up
Potri.003G164000	678	746	637	828	966	564	278	175	363	3.00602e-07	up
Potri.003G165500	6	10	11	18	8	12	34	28	10	0.00641877	down
Potri.003G166800	15	44	209	37	65	32	7	6	12	0.000139446	up
Potri.003G169000	93	58	56	159	128	185	228	247	290	0.00120527	down
Potri.003G169600	0	2	0	3	2	5	7	20	11	0.000574556	down
Potri.003G172100	86	115	94	183	173	115	231	257	253	3.96167e-05	down
Potri.003G175700	161	280	361	121	180	106	53	50	58	2.31866e-06	up
Potri.003G178500	38	78	89	55	73	20	26	12	21	0.00210664	up
Potri.003G178900	6	7	4	7	7	3	18	10	24	0.000149664	down
Potri.003G179000	5	7	7	10	4	2	55	10	31	9.55716e-06	down
Potri.003G180900	97	113	70	25	19	26	6	5	6	1.46872e-06	up
Potri.003G182200	79	59	64	155	126	173	268	215	245	0.000733858	down
Potri.003G184100	78	122	148	39	57	50	26	4	12	1.20583e-05	up
Potri.003G185500	16	13	5	14	14	10	20	26	30	0.000708073	down
Potri.003G187100	48	59	41	66	69	56	155	94	112	7.61229e-08	down
Potri.003G192500	705	1009	1294	316	375	289	248	94	279	0.00275452	up
Potri.003G195000	14	7	34	8	6	7	0	0	0	1.61639e-05	up
Potri.003G195300	208	325	358	106	151	139	62	43	66	4.32644e-06	up
Potri.003G195600	39	56	51	4	16	2	3	6	3	0.00548934	up
Potri.003G196100	627	710	822	135	212	186	63	14	24	4.8372e-09	up
Potri.003G197400	65	49	44	29	38	22	22	16	15	0.00500664	up
Potri.003G200500	80	125	127	38	91	25	10	9	6	1.04766e-08	up
Potri.003G200800	2	4	5	4	6	3	0	0	0	0.00157587	up
Potri.003G205100	128	201	173	83	96	107	52	49	57	6.06582e-05	up
Potri.003G205800	527	724	1065	448	601	309	276	173	341	0.00254845	up
Potri.003G209000	40	40	34	15	16	14	9	5	6	0.000612138	up
Potri.003G212000	199	169	115	286	301	250	612	568	532	2.94279e-07	down
Potri.003G214900	4	4	2	3	7	4	76	19	8	4.54431e-06	down
Potri.003G215400	129	151	175	89	135	71	52	47	48	1.54603e-05	up
Potri.003G216500	1	6	0	0	4	1	9	10	15	0.0015766	down
Potri.003G216600	2	1	4	11	5	3	14	23	10	0.00235053	down
Potri.003G217000	4	7	7	13	9	12	15	17	22	0.00494704	down
Potri.003G222300	56	105	90	34	53	44	31	24	18	0.00144713	up
Potri.004G002600	379	360	341	587	492	579	981	1134	664	1.12374e-05	down
Potri.004G004400	18	21	18	17	14	6	2	3	7	0.00206198	up
Potri.004G004600	33	59	65	18	21	4	5	3	5	0.000296046	up
Potri.004G004700	2249	3223	4129	844	1427	670	205	133	312	1.28582e-09	up
Potri.004G006500	15	19	26	10	17	8	1	1	3	6.57491e-05	up
Potri.004G007500	238	185	183	706	507	661	970	792	897	0.00893041	down
Potri.004G007700	168	243	275	90	179	105	44	18	40	1.21737e-08	up
Potri.004G010000	10	19	12	2	4	0	0	0	1	0.0068032	up
Potri.004G012500	8	3	6	3	10	0	32	16	46	8.21507e-06	down
Potri.004G012700	7	11	7	9	12	9	66	27	114	2.37517e-11	down
Potri.004G013500	120	125	136	89	94	82	47	32	52	6.38521e-07	up
Potri.004G014000	57	106	190	25	57	34	9	18	22	0.000668059	up
Potri.004G015700	1441	1389	1401	499	736	393	337	353	384	0.00122633	up
Potri.004G016400	178	166	116	28	24	42	28	10	32	0.0075063	up
Potri.004G017500	229	244	193	90	103	151	46	46	108	0.00333251	up
Potri.004G017600	103	70	48	205	276	231	464	396	602	0.000414074	down
Potri.004G018400	4	4	1	4	4	13	18	21	20	0.000292593	down
Potri.004G019800	113	92	139	91	52	68	156	172	209	2.54599e-05	down
Potri.004G019900	196	254	218	505	785	278	1779	4113	1418	3.24088e-09	down
Potri.004G020500	1452	1017	894	4230	3178	4729	9886	13242	8247	0.000452801	down
Potri.004G022900	175	145	125	287	259	316	404	501	316	0.00207017	down
Potri.004G023700	4	3	3	3	4	4	14	10	9	0.000506399	down
Potri.004G026350	193	226	182	195	174	192	356	399	346	2.32077e-22	down
Potri.004G032100	14	9	7	12	7	21	47	13	21	0.00909239	down
Potri.004G034100	64	46	48	150	127	156	312	209	276	0.000437556	down
Potri.004G035800	117	101	106	80	97	68	46	20	57	0.000456244	up
Potri.004G037100	56	63	82	21	42	22	16	9	9	0.000128278	up
Potri.004G037500	15	34	18	16	18	12	2	3	5	7.95285e-05	up
Potri.004G040700	0	3	0	198	193	320	1	1	0	0.00253725	up
Potri.004G046100	413	388	396	271	326	213	78	74	95	5.60283e-18	up
Potri.004G047500	100	158	233	64	112	71	10	8	9	1.50202e-14	up
Potri.004G047601	97	104	131	81	57	40	19	15	18	2.49938e-08	up
Potri.004G049300	21	22	17	42	32	30	48	46	79	0.000407013	down
Potri.004G050400	0	0	0	1	0	1	6	3	2	0.00625225	down
Potri.004G050500	5	2	1	3	4	12	20	26	13	0.000468975	down
Potri.004G051900	413	613	517	208	197	277	152	79	70	1.07777e-05	up
Potri.004G052400	4	18	11	45	34	38	90	62	130	0.000593985	down
Potri.004G052600	15	15	26	31	26	35	72	55	39	0.00020687	down
Potri.004G054500	1	2	2	10	5	13	85	74	43	3.73183e-09	down
Potri.004G055000	263	234	220	328	425	292	494	441	619	3.879e-05	down
Potri.004G055500	114	89	119	93	92	76	42	37	47	9.41961e-07	up
Potri.004G056900	39	43	57	42	40	36	15	7	8	2.13058e-08	up
Potri.004G057300	448	852	1015	236	349	191	87	98	259	0.0027772	up
Potri.004G058800	419	613	654	244	295	290	122	72	159	2.35684e-06	up
Potri.004G059100	23	17	15	9	10	17	5	1	6	0.00266515	up
Potri.004G059600	159	98	54	203	132	104	138	205	536	0.0030058	down
Potri.004G060000	13	2	19	17	8	5	183	28	11	0.000310502	down
Potri.004G060100	7	15	9	23	17	26	77	51	23	0.000327744	down
Potri.004G061200	2152	2053	1873	3478	3619	3679	5372	6711	4628	8.8583e-05	down
Potri.004G061600	344	625	933	193	319	170	58	31	75	3.03055e-08	up
Potri.004G062066	40	57	84	22	19	20	13	8	7	0.000639625	up
Potri.004G062132	19	15	28	5	5	5	0	4	2	0.00715156	up
Potri.004G062400	189	338	438	145	183	106	58	29	113	0.000815428	up
Potri.004G063500	72	113	113	77	130	73	54	27	37	8.81575e-05	up
Potri.004G064600	49	71	24	29	49	38	31	11	7	0.0109727	up
Potri.004G065000	54	68	76	129	141	97	52	23	33	0.00188667	up
Potri.004G065400	427	493	557	133	209	152	105	97	135	0.00209688	up
Potri.004G068000	20	24	33	31	39	42	86	37	66	0.000597792	down
Potri.004G068500	143	243	508	131	159	214	75	57	127	0.00469667	up
Potri.004G068600	53	28	25	71	72	97	133	93	139	0.0048606	down
Potri.004G075200	678	1325	1253	369	594	320	231	394	212	0.00443222	up
Potri.004G081000	40	68	64	19	50	20	9	10	23	0.00435755	up
Potri.004G083700	38	40	29	49	74	52	139	113	92	9.75835e-07	down
Potri.004G083900	1	1	1	5	1	4	8	8	6	0.0103698	down
Potri.004G085500	371	341	318	147	213	164	97	88	108	3.9425e-05	up
Potri.004G092500	612	587	502	962	914	858	1426	1457	1425	7.13534e-06	down
Potri.004G093250	13	12	8	12	14	15	28	32	28	5.31786e-06	down
Potri.004G096000	11	17	11	44	23	33	74	73	67	8.9739e-05	down
Potri.004G098300	541	621	616	260	393	353	216	149	210	3.83696e-05	up
Potri.004G100000	17311	12973	10359	33212	27454	36711	50773	36826	47916	0.00601245	down
Potri.004G102200	40	30	32	15	31	29	9	8	9	7.66643e-05	up
Potri.004G103100	121	98	61	120	92	138	127	214	285	0.000312432	down
Potri.004G103200	24	11	4	26	27	23	33	53	64	0.0021657	down
Potri.004G105500	51	79	151	70	113	49	14	11	25	6.49656e-07	up
Potri.004G105900	2	6	4	3	1	1	0	0	0	0.0114856	up
Potri.004G106600	39	14	3	11	4	15	46	63	160	3.81013e-05	down
Potri.004G111100	275	673	597	134	276	133	47	35	43	4.86572e-09	up
Potri.004G115500	0	0	1	1	0	3	13	10	2	0.00203148	down
Potri.004G118700	123	103	99	41	34	65	16	30	43	0.00976393	up
Potri.004G120000	65	68	67	22	7	31	12	13	8	0.00441137	up
Potri.004G123500	9	15	12	14	15	13	36	17	35	0.000115216	down
Potri.004G123600	2827	3563	4012	5004	5960	4644	8431	13153	8545	1.56775e-07	down
Potri.004G126700	30	38	29	47	45	47	28	11	4	0.00640595	up
Potri.004G128400	0	0	0	0	1	0	8	3	4	0.00051961	down
Potri.004G132200	53	72	53	110	82	128	232	234	253	1.26615e-07	down
Potri.004G132700	160	361	417	40	66	46	10	11	8	3.48574e-08	up
Potri.004G137200	30	80	82	9	40	18	7	3	0	2.41263e-05	up
Potri.004G138400	570	386	329	744	695	802	1420	1100	911	0.00052679	down
Potri.004G139700	13	6	6	12	9	17	61	27	37	7.84162e-07	down
Potri.004G140100	148	172	198	93	106	73	47	59	48	0.000138749	up
Potri.004G140200	69	136	217	24	32	23	20	7	13	0.000702195	up
Potri.004G140301	31	59	76	26	29	27	24	8	10	0.00479428	up
Potri.004G140900	2525	3068	2505	487	1151	533	95	36	27	3.81477e-12	up
Potri.004G142900	94	47	52	465	243	523	804	1428	1815	0.00268486	down
Potri.004G143100	9	5	3	8	7	13	20	24	43	1.15243e-05	down
Potri.004G144800	378	476	523	215	306	203	108	64	94	6.06871e-09	up
Potri.004G145800	639	868	917	307	384	326	252	162	246	0.000977365	up
Potri.004G148200	99	81	89	142	134	149	328	321	247	4.37146e-09	down
Potri.004G148400	7	8	3	7	12	7	16	17	12	0.00625772	down
Potri.004G149000	188	268	438	88	114	83	63	23	43	0.000144247	up
Potri.004G149800	21	14	7	12	10	5	1	3	3	0.0038954	up
Potri.004G151200	65	69	57	40	38	50	22	13	21	1.02408e-05	up
Potri.004G152300	353	241	217	545	817	449	1167	551	985	0.00418311	down
Potri.004G153200	305	324	416	160	348	179	193	52	35	0.00241024	up
Potri.004G154000	103	121	119	63	64	54	35	34	42	0.000520576	up
Potri.004G155700	49	21	22	25	22	24	9	15	8	0.007592	up
Potri.004G157600	18	6	5	25	20	26	51	48	56	0.000364064	down
Potri.004G159000	55	63	65	37	40	38	24	24	16	0.000395374	up
Potri.004G160600	28	48	45	12	28	11	2	4	7	7.62042e-05	up
Potri.004G162400	20977	17896	15696	34011	31679	34996	61950	50499	55479	3.09118e-05	down
Potri.004G164300	345	397	407	233	304	131	52	53	23	1.206e-13	up
Potri.004G165300	26	13	16	35	22	33	79	30	55	0.0014671	down
Potri.004G172900	51	59	64	39	41	15	14	12	23	0.0033265	up
Potri.004G173200	959	1511	1788	506	619	491	207	148	408	0.000107449	up
Potri.004G173300	179	212	190	245	274	145	33	31	34	5.31682e-23	up
Potri.004G176300	4757	5078	4968	2103	2147	1766	1480	867	1177	0.000124717	up
Potri.004G178600	123	205	393	230	195	275	535	691	341	9.50861e-05	down
Potri.004G179300	2	4	1	2	4	1	11	2	13	0.00724134	down
Potri.004G181100	1	2	0	4	0	2	7	6	8	0.00456257	down
Potri.004G181200	1	4	1	10	11	12	67	20	34	0.000119851	down
Potri.004G181700	34	49	58	42	61	54	16	15	14	6.66055e-07	up
Potri.004G181800	461	425	397	170	185	154	22	8	13	1.71552e-20	up
Potri.004G182000	933	941	901	1470	1904	1771	4110	1873	2747	0.000133412	down
Potri.004G183200	266	262	272	186	290	183	77	63	72	4.36449e-18	up
Potri.004G183300	1201	1217	1354	695	984	548	201	202	180	4.09054e-18	up
Potri.004G183825	13	18	11	3	4	10	0	0	0	3.42368e-05	up
Potri.004G185900	23	35	36	35	29	31	4	25	6	0.011521	up
Potri.004G192900	5	8	2	1	4	1	0	0	0	0.00677233	up
Potri.004G194000	2	1	3	4	0	4	16	17	24	9.9553e-08	down
Potri.004G199300	4	3	6	9	8	8	30	12	13	0.00103354	down
Potri.004G203900	19	16	11	8	9	12	8	0	1	0.00938213	up
Potri.004G208300	63	78	93	28	40	27	12	13	12	1.90197e-05	up
Potri.004G208700	13	8	11	22	22	13	39	18	30	0.00668317	down
Potri.004G209300	22	22	24	35	33	16	88	25	35	0.00735273	down
Potri.004G211900	37	27	9	35	12	28	44	47	107	0.00111608	down
Potri.004G212200	308	729	1065	119	300	128	15	18	20	1.0129e-12	up
Potri.004G212500	53	88	57	28	59	36	20	11	31	0.00340813	up
Potri.004G214100	25	66	32	58	82	78	151	212	175	7.16257e-07	down
Potri.004G216000	131	164	180	42	39	55	28	24	51	0.0106382	up
Potri.004G217200	1213	1174	1093	2045	1942	2472	2954	4142	2021	0.00249675	down
Potri.004G224200	237	267	165	95	93	81	51	68	61	0.00255407	up
Potri.004G229000	116	132	120	78	63	76	39	18	32	7.12045e-07	up
Potri.004G233500	60	72	44	68	83	78	289	147	203	4.28453e-12	down
Potri.004G233700	0	0	0	7	1	5	14	19	28	0.00123961	down
Potri.004G233900	175	199	127	285	293	339	576	454	1040	3.35575e-06	down
Potri.004G234200	46	26	34	34	48	25	3	19	13	0.00205902	up
Potri.004G236500	345	494	664	169	171	210	133	116	144	0.00452799	up
Potri.005G000700	47	41	40	39	37	27	13	13	13	7.69924e-06	up
Potri.005G003500	214	329	333	102	163	122	66	59	85	0.000169632	up
Potri.005G004400	53	58	66	32	38	12	10	12	24	0.00978643	up
Potri.005G004500	72	100	92	23	16	21	14	7	22	0.0083701	up
Potri.005G005500	197	148	94	182	148	86	9	6	11	5.80167e-21	up
Potri.005G013000	30	49	34	7	5	8	5	3	6	0.0100898	up
Potri.005G017200	36	63	56	30	34	11	11	11	10	0.000742318	up
Potri.005G020300	206	190	197	366	310	318	718	612	434	5.65204e-06	down
Potri.005G026500	289	258	213	144	122	190	72	39	75	7.57125e-07	up
Potri.005G027900	372	304	301	497	461	605	643	996	655	0.000482604	down
Potri.005G029600	0	0	2	5	8	9	12	26	16	0.0101557	down
Potri.005G029800	1	0	1	1	1	1	4	9	4	0.00190562	down
Potri.005G030100	3	1	0	0	1	2	18	14	15	6.89703e-08	down
Potri.005G032000	16	13	6	7	9	15	3	3	2	0.00536526	up
Potri.005G040400	12	33	36	8	7	10	2	4	0	0.000855232	up
Potri.005G047500	3	4	9	6	7	6	13	34	30	1.84093e-06	down
Potri.005G047800	29	36	21	10	5	11	2	0	2	0.000126991	up
Potri.005G052700	48	66	57	28	38	26	16	14	21	0.0010978	up
Potri.005G052900	57	95	90	39	35	50	16	18	30	0.000757972	up
Potri.005G054600	480	376	367	661	562	820	1029	1093	979	0.000194975	down
Potri.005G055300	241	292	456	148	170	138	78	87	117	0.00145396	up
Potri.005G058200	47	34	45	121	157	172	216	368	169	0.00518174	down
Potri.005G061600	10	14	12	31	19	14	26	41	79	0.000242534	down
Potri.005G062700	8	13	3	4	10	2	37	23	39	3.04634e-07	down
Potri.005G063400	23	39	40	28	37	43	57	79	56	3.39467e-05	down
Potri.005G064100	170	201	155	49	80	42	51	16	12	0.000663927	up
Potri.005G067000	352	455	392	171	222	187	103	89	132	5.46996e-05	up
Potri.005G069900	34	63	74	33	40	27	21	19	16	0.00357688	up
Potri.005G070900	83	101	142	77	121	78	64	38	27	0.000539609	up
Potri.005G072600	12	6	4	39	17	43	53	165	54	0.00143759	down
Potri.005G072800	724	1199	1723	651	1090	575	355	279	312	2.14654e-06	up
Potri.005G075400	26	10	18	64	29	39	85	62	114	0.001211	down
Potri.005G075900	3606	6039	6017	1430	1938	1547	808	781	1376	0.000598137	up
Potri.005G076300	493	595	529	281	427	238	150	121	179	1.17653e-06	up
Potri.005G076600	167	283	374	120	157	88	51	35	47	1.48973e-06	up
Potri.005G077300	1580	1688	1888	1040	1747	885	696	535	634	2.20342e-06	up
Potri.005G077700	173	231	275	100	138	80	63	46	83	0.00154124	up
Potri.005G078300	93	151	144	68	48	61	31	21	50	0.0021234	up
Potri.005G078600	289	366	384	308	432	359	742	1177	585	3.61615e-10	down
Potri.005G079100	29	42	37	29	26	24	7	8	8	1.41456e-06	up
Potri.005G079400	3	3	1	9	19	4	79	18	38	9.62651e-05	down
Potri.005G082000	96	123	148	41	63	51	19	22	39	0.000507136	up
Potri.005G084200	151	128	111	316	262	285	370	675	281	0.00308811	down
Potri.005G084500	19	47	28	7	20	10	2	4	1	0.000103347	up
Potri.005G087000	16	10	3	47	26	26	73	47	85	0.00322655	down
Potri.005G087850	74	101	84	59	67	66	23	26	47	0.000103389	up
Potri.005G089800	32	56	91	49	99	45	17	15	19	3.52036e-05	up
Potri.005G094500	6	9	8	0	2	2	0	0	0	0.00539906	up
Potri.005G097700	52	69	36	11	7	17	4	0	4	0.000114527	up
Potri.005G097800	13	19	17	5	3	6	1	0	2	0.00234723	up
Potri.005G098000	0	0	1	1	1	2	26	5	1	0.00141712	down
Potri.005G098300	514	592	567	375	403	308	205	185	137	8.25151e-09	up
Potri.005G098400	39	55	60	24	25	21	12	9	20	0.00479056	up
Potri.005G098700	37	25	35	39	34	43	82	36	77	0.000779281	down
Potri.005G099300	542	370	369	997	1167	1091	1809	1561	2148	0.000565079	down
Potri.005G100000	149	146	123	51	46	98	44	27	54	0.00810992	up
Potri.005G100400	2320	1801	1535	4686	4083	5468	8143	6837	8045	0.00105682	down
Potri.005G100700	14	9	13	32	37	45	78	52	63	0.00304082	down
Potri.005G111400	20	15	11	11	3	8	32	14	27	0.00799907	down
Potri.005G112100	89	126	131	36	48	55	20	15	40	0.00146512	up
Potri.005G112600	658	730	1022	435	481	380	243	209	335	0.000423879	up
Potri.005G112700	231	251	301	118	150	132	67	57	78	6.92201e-06	up
Potri.005G114100	118	97	130	42	42	83	20	21	43	0.00122888	up
Potri.005G114700	200	363	650	29	89	48	3	4	22	4.28355e-05	up
Potri.005G115601	58	46	33	20	21	39	14	16	15	0.00797074	up
Potri.005G116200	132	102	131	40	40	63	21	28	25	0.000316859	up
Potri.005G116800	154	205	212	242	362	136	31	32	38	1.07981e-14	up
Potri.005G117700	11	22	28	9	3	6	4	1	3	0.0108997	up
Potri.005G118100	35	29	65	10	15	15	5	3	3	9.84172e-05	up
Potri.005G118200	173	187	183	114	127	89	11	7	7	3.19201e-26	up
Potri.005G119601	12	41	105	1	3	12	0	0	0	2.06855e-05	up
Potri.005G120300	69	51	47	28	31	32	12	13	4	6.5139e-06	up
Potri.005G122200	26	31	15	3	21	1	1	0	0	0.000318456	up
Potri.005G122500	112	173	140	82	97	65	36	38	48	1.93555e-05	up
Potri.005G122600	135	98	114	182	150	247	441	398	423	1.43726e-07	down
Potri.005G123800	873	956	1155	538	784	416	374	302	306	6.01675e-05	up
Potri.005G124500	14	17	24	11	22	12	37	38	51	5.89587e-07	down
Potri.005G128100	42	45	34	64	46	46	467	288	220	2.11212e-26	down
Potri.005G131100	1	4	2	6	3	5	18	8	5	0.0101808	down
Potri.005G131600	290	412	431	149	208	89	46	37	44	1.11217e-08	up
Potri.005G139100	1171	1714	2097	793	1155	591	196	155	280	8.86107e-12	up
Potri.005G139300	0	3	3	1	1	1	9	3	9	0.00404587	down
Potri.005G141600	2335	1834	1742	3358	3066	3519	4566	5341	4509	0.000255333	down
Potri.005G142200	259	278	311	127	124	140	64	36	128	0.00315763	up
Potri.005G145100	66	111	94	39	33	27	16	4	22	0.000512552	up
Potri.005G146100	431	1232	2638	215	344	244	25	23	10	1.71341e-09	up
Potri.005G148400	82	115	81	35	50	35	21	10	21	6.71341e-05	up
Potri.005G150100	208	216	255	127	140	100	73	48	84	0.00013039	up
Potri.005G161500	354	416	394	224	209	222	85	64	126	8.49087e-08	up
Potri.005G170200	1	0	2	0	0	0	16	4	7	0.000200837	down
Potri.005G170700	711	917	1159	572	631	462	146	82	182	6.91234e-14	up
Potri.005G173900	60	96	120	68	51	68	17	30	52	0.00637343	up
Potri.005G174200	68	53	37	68	57	51	110	85	122	2.7065e-06	down
Potri.005G174800	102	174	217	54	97	49	26	10	22	1.51355e-06	up
Potri.005G177100	265	315	321	111	121	125	56	20	57	2.90834e-06	up
Potri.005G177600	227	214	256	146	150	100	66	47	72	1.68586e-06	up
Potri.005G178900	96	110	238	71	113	46	39	19	44	0.000973114	up
Potri.005G181400	307	298	297	136	126	172	81	49	150	0.00757798	up
Potri.005G181500	239	246	181	189	210	159	28	19	19	7.77267e-39	up
Potri.005G181600	962	967	652	1084	1430	933	194	404	245	1.23501e-08	up
Potri.005G184200	2	2	0	5	4	1	13	4	31	0.00054892	down
Potri.005G185400	88	74	61	63	70	76	345	581	124	1.06539e-10	down
Potri.005G185700	2812	3993	4250	2832	3972	2923	1094	1378	1587	4.75018e-11	up
Potri.005G186800	2571	1963	1636	3637	3076	4015	5815	4674	4961	0.000764793	down
Potri.005G188300	64	56	63	127	113	69	249	100	149	0.00128697	down
Potri.005G188400	55	46	42	90	118	54	205	89	161	0.000610188	down
Potri.005G190800	169	169	200	107	114	84	32	28	26	8.07538e-13	up
Potri.005G191400	2119	1764	1528	2730	2603	3340	4968	4863	4765	5.97675e-06	down
Potri.005G192700	13	21	20	13	11	16	1	4	7	0.00120796	up
Potri.005G192800	130	154	185	83	86	70	47	31	58	0.000419093	up
Potri.005G193400	235	202	198	296	265	308	452	480	409	1.44568e-06	down
Potri.005G194900	109	135	106	121	153	137	238	278	195	1.84261e-09	down
Potri.005G195800	21	37	49	13	21	12	8	2	11	0.00544085	up
Potri.005G198500	20	52	37	27	19	16	8	7	5	0.000142514	up
Potri.005G199600	585	590	532	1066	1016	1422	1718	2516	1377	0.000632135	down
Potri.005G202400	74	106	182	48	72	40	15	16	17	1.38839e-06	up
Potri.005G203200	97	82	64	84	71	60	19	14	19	1.81801e-12	up
Potri.005G205900	36	47	56	17	17	20	5	6	2	6.77622e-06	up
Potri.005G208400	92	102	154	90	122	65	29	33	43	1.0902e-06	up
Potri.005G209100	62	182	152	15	106	4	1	2	0	2.29921e-07	up
Potri.005G209400	108	98	108	25	24	56	23	17	29	0.00742671	up
Potri.005G209500	2087	1874	1774	3789	3406	4184	6132	5948	5287	0.000321516	down
Potri.005G210100	81	131	111	51	31	41	29	12	17	0.000292503	up
Potri.005G210300	239	352	482	136	225	155	70	37	78	1.07156e-06	up
Potri.005G213500	453	333	192	564	570	617	1560	1347	1759	2.3643e-08	down
Potri.005G213800	126	189	211	125	134	97	40	20	27	1.47707e-13	up
Potri.005G214200	73	114	132	6	29	17	11	4	3	0.000183119	up
Potri.005G215600	27	32	25	76	61	69	157	147	71	0.000651968	down
Potri.005G218200	30	50	22	137	93	126	219	152	272	0.00313273	down
Potri.005G218400	57	38	35	21	20	29	17	8	16	0.00980679	up
Potri.005G221500	9	34	61	6	16	2	0	0	0	1.03822e-05	up
Potri.005G222300	55	77	26	59	24	57	251	143	162	1.35076e-08	down
Potri.005G223200	161	111	85	102	110	102	8	0	17	6.22895e-14	up
Potri.005G225600	310	387	453	234	262	212	108	105	109	4.63113e-09	up
Potri.005G225800	202	201	211	64	108	63	26	27	44	1.10604e-05	up
Potri.005G227600	381	436	342	262	322	220	55	37	32	2.95872e-32	up
Potri.005G228100	43	50	50	72	79	54	146	118	101	4.00116e-07	down
Potri.005G228300	27	33	55	17	23	35	12	7	18	0.00912372	up
Potri.005G229600	269	337	363	125	198	109	60	82	86	0.000120179	up
Potri.005G229700	234	301	266	463	552	526	511	1639	512	0.00192464	down
Potri.005G230800	76	119	136	45	91	37	32	24	44	0.00592405	up
Potri.005G230901	93	174	248	66	98	77	26	31	51	0.000210644	up
Potri.005G232300	72	38	39	28	14	44	8	3	4	2.09235e-06	up
Potri.005G234200	98	65	63	43	28	75	27	9	5	0.000107694	up
Potri.005G235100	24	32	35	21	19	29	14	9	6	0.0009688	up
Potri.005G236700	2909	3614	3204	1715	2875	1248	769	858	643	1.63915e-08	up
Potri.005G237000	15	25	29	12	6	8	2	0	0	0.000179736	up
Potri.005G237600	45	26	10	72	46	75	121	120	142	0.00127108	down
Potri.005G238800	259	194	211	509	426	526	854	877	745	0.000197228	down
Potri.005G238900	9	8	6	12	8	13	20	20	20	0.000725885	down
Potri.005G239900	240	220	179	337	238	275	483	436	532	2.975e-07	down
Potri.005G241000	71	58	97	38	40	47	21	11	27	0.000351481	up
Potri.005G243000	1897	2386	2336	1271	1870	1149	578	526	827	4.59071e-08	up
Potri.005G245700	3887	3523	3201	5490	5309	5869	9266	8355	6564	0.000105076	down
Potri.005G246700	41	49	45	76	63	67	160	73	76	0.00190394	down
Potri.005G249400	483	551	498	264	295	224	52	51	57	6.88403e-20	up
Potri.005G250800	130	113	101	46	37	48	27	25	42	0.00928535	up
Potri.005G251000	3379	3171	2690	6606	6098	8696	9978	21803	8572	0.000455645	down
Potri.005G251300	1483	1190	974	1897	1781	2035	3026	3500	2218	0.000143178	down
Potri.005G252800	316	400	488	177	277	118	102	98	100	0.000161995	up
Potri.005G254100	17735	14747	12733	26765	23843	27428	43547	38775	38795	7.26768e-05	down
Potri.005G255900	14	16	8	9	14	7	3	4	3	0.00807942	up
Potri.005G256100	49	32	39	46	37	37	161	126	114	1.95005e-20	down
Potri.005G258300	223	288	230	87	101	86	45	45	93	0.00409348	up
Potri.005G258800	84	128	224	51	66	66	21	22	48	0.00130048	up
Potri.006G002301	56	130	105	6	16	1	3	0	1	0.000609753	up
Potri.006G002401	146	251	227	4	27	5	0	0	0	1.85141e-06	up
Potri.006G002700	441	614	635	255	294	225	158	126	210	0.00099314	up
Potri.006G004300	1900	1633	1516	4565	4404	4972	9746	11761	7479	6.27275e-05	down
Potri.006G004500	84	108	123	53	62	55	34	27	29	7.47176e-05	up
Potri.006G007400	194	177	161	556	312	598	658	562	908	0.00868933	down
Potri.006G009800	64	49	63	102	114	153	173	154	160	0.00707907	down
Potri.006G010000	1138	907	882	2082	1970	2045	3534	2794	2974	0.00049346	down
Potri.006G010200	10	31	27	5	11	12	2	2	0	0.000269301	up
Potri.006G010300	249	401	439	78	225	85	23	26	25	1.1323e-09	up
Potri.006G013900	1178	1109	966	1568	1679	2390	2679	2855	2845	0.000332902	down
Potri.006G016500	5	13	4	3	3	6	1	0	0	0.00506524	up
Potri.006G016800	53	47	53	31	28	28	12	17	19	0.00104106	up
Potri.006G016900	141	190	210	102	109	77	52	54	65	0.000367323	up
Potri.006G017700	146	74	62	76	194	98	337	586	109	0.000173876	down
Potri.006G022300	199	154	123	265	207	258	553	495	400	2.99509e-07	down
Potri.006G022500	26	30	27	49	32	42	106	86	86	1.22416e-09	down
Potri.006G022700	2	1	0	5	0	2	8	8	9	0.00311747	down
Potri.006G022900	2	3	4	2	4	11	18	21	9	0.001068	down
Potri.006G023000	3	5	5	9	3	7	17	20	6	0.00477218	down
Potri.006G023050	10	6	14	13	5	18	18	22	31	0.00504802	down
Potri.006G023101	29	30	28	33	25	31	99	64	55	3.01921e-09	down
Potri.006G023151	11	11	15	23	28	20	48	32	27	0.00283993	down
Potri.006G024200	3	1	5	2	0	1	22	5	13	0.0002703	down
Potri.006G027800	8	5	0	11	9	15	24	39	25	0.00123308	down
Potri.006G028000	22	13	15	40	45	52	87	122	212	2.7424e-06	down
Potri.006G031400	159	228	259	117	123	93	64	37	53	8.01279e-06	up
Potri.006G033500	452	745	1433	361	434	364	147	76	212	2.80162e-05	up
Potri.006G034100	200	132	87	297	172	258	58	92	99	0.0102072	up
Potri.006G035200	227	261	241	92	80	176	71	47	99	0.00542057	up
Potri.006G036000	241	135	116	298	233	293	527	470	506	4.1983e-05	down
Potri.006G036500	1521	1828	1771	1003	1226	873	492	451	510	6.15629e-10	up
Potri.006G037000	39	90	122	28	78	34	4	1	8	8.1326e-09	up
Potri.006G037100	494	567	483	389	417	280	157	117	178	2.75719e-11	up
Potri.006G037200	26	18	18	17	14	15	6	6	6	0.00181903	up
Potri.006G037600	22	32	16	3	4	1	1	0	1	0.00313709	up
Potri.006G037700	38	54	96	6	17	9	3	4	0	0.000114877	up
Potri.006G037801	229	257	397	185	248	185	55	46	69	6.57508e-14	up
Potri.006G038600	12	2	12	4	5	2	1	0	0	0.0054917	up
Potri.006G039300	2	6	8	7	5	8	37	59	17	3.85913e-08	down
Potri.006G042200	0	0	5	13	16	9	76	24	74	0.000619962	down
Potri.006G043300	27	25	38	32	26	25	19	5	12	0.00453077	up
Potri.006G048600	101	122	97	41	39	78	19	21	53	0.0105972	up
Potri.006G049200	12	13	11	20	22	12	47	30	34	9.42132e-06	down
Potri.006G050100	31	22	28	30	22	15	7	7	17	0.0106586	up
Potri.006G052300	35	29	29	41	24	27	16	9	15	0.00282525	up
Potri.006G055400	829	804	646	989	1093	995	1826	1676	1305	8.55623e-07	down
Potri.006G056100	15	9	7	11	14	16	26	18	62	0.000253275	down
Potri.006G057500	37	57	60	22	16	21	11	7	8	0.000369886	up
Potri.006G057900	105	116	139	283	279	204	584	326	582	3.8071e-05	down
Potri.006G060000	21	24	10	32	31	34	74	35	62	0.000731032	down
Potri.006G060200	572	898	855	388	450	401	236	150	204	9.03493e-07	up
Potri.006G060300	215	368	372	158	187	155	65	53	74	3.66085e-08	up
Potri.006G061000	70	52	44	128	139	97	231	257	248	1.37285e-05	down
Potri.006G061100	1	4	3	11	14	9	28	32	13	0.00279562	down
Potri.006G061201	44	54	38	109	148	57	243	164	176	0.00035512	down
Potri.006G061300	8	7	4	12	8	6	8	30	23	0.00177753	down
Potri.006G064800	10	15	5	27	12	22	44	26	39	0.0029258	down
Potri.006G066100	368	619	709	290	374	273	200	118	182	0.000111147	up
Potri.006G067000	81	70	72	112	106	74	180	128	149	7.75229e-06	down
Potri.006G068100	978	918	1054	243	365	331	120	159	107	1.76012e-06	up
Potri.006G068200	47	65	87	44	66	49	242	252	71	7.10521e-07	down
Potri.006G068900	6	13	16	15	21	12	45	33	55	1.33618e-07	down
Potri.006G070000	0	0	0	1	0	1	9	1	3	0.00664828	down
Potri.006G071200	42	25	16	94	141	78	364	180	331	8.69441e-05	down
Potri.006G073800	366	431	540	250	313	245	125	87	158	6.5223e-07	up
Potri.006G075200	391	327	341	814	753	722	1420	2260	1095	1.55845e-05	down
Potri.006G078600	30	44	30	17	15	14	12	9	8	0.0112684	up
Potri.006G079500	151	174	171	85	49	117	50	48	58	0.00338518	up
Potri.006G081200	81	69	34	36	37	60	32	13	18	0.00449298	up
Potri.006G082700	183	245	303	88	173	154	27	42	56	2.48557e-08	up
Potri.006G083200	43	35	50	2	9	7	0	1	3	0.000445131	up
Potri.006G085900	1087	1533	1819	516	928	459	171	120	110	7.86823e-13	up
Potri.006G086100	2034	2754	2789	842	1344	784	475	305	413	4.72246e-07	up
Potri.006G086800	3522	2998	3057	5503	5525	6150	6514	11308	6068	0.00237076	down
Potri.006G087200	76	49	47	218	178	286	614	546	379	0.000492801	down
Potri.006G091800	9	8	19	44	16	40	89	55	62	0.00176682	down
Potri.006G093500	321	650	704	108	260	86	48	59	61	1.79232e-05	up
Potri.006G093600	338	542	685	197	325	123	40	32	79	2.42658e-08	up
Potri.006G094300	8	5	7	9	8	13	31	18	32	3.7897e-06	down
Potri.006G095500	262	479	564	213	294	241	131	93	152	6.97715e-05	up
Potri.006G096600	411	573	581	201	270	166	79	49	104	4.27439e-07	up
Potri.006G097500	326	142	119	604	576	627	1061	704	1178	0.0061182	down
Potri.006G098300	1672	2052	2676	953	1370	914	593	356	419	2.77122e-07	up
Potri.006G098700	176	307	346	209	248	200	103	91	110	5.2807e-07	up
Potri.006G099000	6	4	3	14	21	39	0	0	0	3.44044e-05	up
Potri.006G100000	12	7	6	11	12	15	21	22	18	0.00348975	down
Potri.006G103900	159	167	126	350	276	524	485	796	361	0.0115581	down
Potri.006G104100	328	340	323	122	200	80	98	47	61	0.000326849	up
Potri.006G104900	19	15	19	14	14	5	2	3	4	0.000960627	up
Potri.006G105300	1	0	1	4	4	10	27	12	17	0.00153769	down
Potri.006G106500	447	513	549	229	296	249	140	147	189	0.000195172	up
Potri.006G107600	97	165	160	29	50	26	26	8	17	0.000538822	up
Potri.006G112500	21	12	8	18	25	26	51	20	63	0.00191007	down
Potri.006G115200	12	31	14	7	8	15	7	1	0	0.00536215	up
Potri.006G117700	516	338	191	112	82	186	2	0	1	6.33065e-15	up
Potri.006G117900	1300	1081	937	2425	2103	2889	4110	4641	4664	9.17494e-05	down
Potri.006G118000	136	139	148	156	176	184	379	312	298	7.13868e-14	down
Potri.006G120400	11	4	3	5	6	10	7	15	35	0.00570034	down
Potri.006G122000	387	547	535	205	172	174	79	81	191	0.00330111	up
Potri.006G129900	1048	1617	2035	825	694	476	217	167	278	3.83825e-08	up
Potri.006G130500	153	105	107	195	179	216	322	232	296	0.000589548	down
Potri.006G131400	321	389	462	157	187	179	102	84	106	6.96574e-05	up
Potri.006G133100	305	273	259	481	468	540	713	915	582	0.000400398	down
Potri.006G134500	103	100	87	187	145	190	287	206	310	0.000342793	down
Potri.006G137000	44	64	81	6	33	7	7	8	5	0.00233182	up
Potri.006G137700	2	1	2	5	11	3	42	13	8	0.00108817	down
Potri.006G140600	137	117	82	240	246	249	361	470	287	0.00161569	down
Potri.006G141200	3178	3933	3890	2208	2979	1984	564	446	736	4.02026e-22	up
Potri.006G144100	144	226	222	68	91	61	36	30	43	8.77196e-05	up
Potri.006G144500	2811	3835	5322	575	1100	855	223	239	317	7.83902e-06	up
Potri.006G144900	407	501	493	458	650	343	203	155	237	2.3267e-07	up
Potri.006G150300	71	73	57	150	128	170	201	195	240	0.00303678	down
Potri.006G151100	513	497	350	569	510	641	1021	866	941	2.48245e-07	down
Potri.006G151600	5	26	18	8	7	7	23	18	49	0.00504345	down
Potri.006G154500	23	31	24	83	75	66	147	103	126	0.00138385	down
Potri.006G158200	15	16	4	15	14	10	32	21	19	0.00491002	down
Potri.006G159200	40	55	31	27	34	26	11	12	18	0.000659946	up
Potri.006G165800	406	295	311	551	457	549	856	775	697	8.38757e-05	down
Potri.006G165900	40	61	65	47	68	49	16	24	18	3.32811e-06	up
Potri.006G166900	80	120	114	17	16	29	7	6	3	5.8439e-06	up
Potri.006G168400	25	13	18	36	21	36	66	60	82	4.39089e-06	down
Potri.006G169000	86	123	98	50	80	57	37	17	15	2.80273e-06	up
Potri.006G171400	133	106	91	286	268	209	231	445	373	0.00769618	down
Potri.006G173900	1034	1504	1982	772	854	782	312	235	341	2.45512e-09	up
Potri.006G177500	0	0	1	1	6	1	13	10	20	0.000107346	down
Potri.006G177700	250	279	182	102	139	75	58	23	34	2.78454e-06	up
Potri.006G184100	167	142	166	43	48	59	34	25	45	0.00440165	up
Potri.006G186600	380	453	465	330	451	227	143	110	175	5.11091e-08	up
Potri.006G188300	138	169	147	35	32	59	20	22	14	8.24415e-05	up
Potri.006G188400	4	3	5	14	4	6	38	6	16	0.00571875	down
Potri.006G191000	14	15	11	25	4	20	46	27	28	0.00407683	down
Potri.006G192500	8	16	9	9	10	9	1	0	2	0.000646571	up
Potri.006G193700	217	309	323	175	221	90	72	32	59	4.96639e-07	up
Potri.006G196500	3	4	1	8	4	2	21	15	25	1.04058e-06	down
Potri.006G199100	872	679	674	2414	1684	2861	3078	3473	3750	0.00724939	down
Potri.006G199500	378	440	434	854	942	917	1022	1574	1061	0.0041771	down
Potri.006G200100	41	44	68	24	46	19	7	10	6	3.73415e-06	up
Potri.006G204400	56	59	56	53	32	28	23	13	13	0.000114068	up
Potri.006G204500	59	91	112	42	56	51	25	26	33	0.0010853	up
Potri.006G204700	286	415	321	181	251	177	91	104	124	6.12728e-06	up
Potri.006G204800	3	13	1	7	4	0	0	0	0	0.00743571	up
Potri.006G206900	25	25	10	7	2	5	1	0	0	0.00053129	up
Potri.006G207700	59	80	71	51	37	26	19	16	26	0.0010397	up
Potri.006G210600	1510	1382	993	912	894	969	458	396	586	6.10771e-07	up
Potri.006G212800	115	141	102	80	86	78	35	33	53	5.01428e-06	up
Potri.006G213000	535	445	421	1194	1140	1283	2001	2341	1796	0.000494166	down
Potri.006G213500	2	14	23	3	7	2	0	0	0	0.000416841	up
Potri.006G213700	395	490	437	210	364	193	117	102	114	1.39647e-07	up
Potri.006G214300	7	6	2	27	37	34	92	118	76	0.000491795	down
Potri.006G215400	12	19	15	14	12	19	3	8	4	0.00463575	up
Potri.006G215700	58	40	39	77	88	77	133	92	120	0.00126068	down
Potri.006G217000	240	288	285	123	102	113	59	55	52	1.02561e-05	up
Potri.006G217900	72	70	78	85	109	69	32	29	18	1.08391e-07	up
Potri.006G221400	51	40	53	7	24	26	14	8	10	0.0089577	up
Potri.006G222500	587	852	878	374	559	404	258	260	253	3.70739e-05	up
Potri.006G226800	143	172	156	150	195	110	302	305	267	4.42362e-13	down
Potri.006G227400	8	8	23	1	1	1	0	0	0	0.00251565	up
Potri.006G228000	1517	1425	1261	1550	1620	1475	3329	2820	2151	4.29388e-12	down
Potri.006G229300	16924	15414	13076	28374	25253	30789	51940	40071	48237	4.69601e-05	down
Potri.006G231400	3	4	6	3	3	5	21	5	9	0.0046175	down
Potri.006G232501	0	0	0	8	6	8	21	11	54	0.00605513	down
Potri.006G235000	361	357	346	133	132	193	71	87	139	0.00272428	up
Potri.006G235500	13	9	11	32	30	20	49	33	39	0.00596323	down
Potri.006G236000	20	64	68	15	13	21	2	8	12	0.00466624	up
Potri.006G236200	432	563	561	257	380	300	123	176	166	9.593e-07	up
Potri.006G237500	2022	2605	2831	1910	2495	1400	559	454	881	3.82295e-11	up
Potri.006G238000	30	33	50	38	28	30	13	6	21	0.00168382	up
Potri.006G238900	89	99	140	54	64	61	34	29	42	0.000810043	up
Potri.006G239801	14	8	10	14	9	6	4	0	3	0.00606228	up
Potri.006G241400	5	2	3	21	16	28	37	98	43	0.00152356	down
Potri.006G242800	22	35	18	13	13	12	7	6	6	0.00575628	up
Potri.006G246700	37	62	54	13	28	36	17	10	11	0.00257718	up
Potri.006G248200	24	69	36	26	47	11	2	0	1	3.78068e-07	up
Potri.006G248300	14	15	8	32	23	39	46	65	41	0.00417744	down
Potri.006G250100	354	264	171	701	343	684	1308	787	916	0.00141181	down
Potri.006G250200	8	1	4	13	8	9	14	23	17	0.00890298	down
Potri.006G251200	49	63	59	29	35	36	20	15	21	0.000727699	up
Potri.006G251300	113	126	128	72	76	57	19	10	25	2.45601e-10	up
Potri.006G254300	52	74	77	38	40	14	24	14	15	0.00650253	up
Potri.006G254700	278	320	258	175	190	175	123	96	82	3.58429e-06	up
Potri.006G255900	409	647	512	230	320	185	104	73	156	1.87151e-05	up
Potri.006G258200	123	99	113	97	76	71	36	22	29	1.06228e-09	up
Potri.006G258700	379	477	433	164	187	136	119	92	110	0.00103336	up
Potri.006G262600	158	153	125	193	230	124	369	290	299	2.1277e-07	down
Potri.006G263500	500	375	314	877	875	886	1407	1823	1418	0.0001373	down
Potri.006G264600	86	94	124	56	44	65	23	15	39	0.000232349	up
Potri.006G267900	44	67	104	35	35	36	12	17	16	0.000139126	up
Potri.006G271720	18	16	10	4	12	6	25	20	24	0.0024604	down
Potri.006G272000	8	13	6	5	9	6	29	16	22	2.5115e-05	down
Potri.006G277400	46	44	38	66	78	47	101	91	107	3.12773e-05	down
Potri.006G278000	184	444	840	125	144	259	73	31	114	0.000720324	up
Potri.007G002100	5	56	32	37	29	15	191	67	72	0.000187324	down
Potri.007G003600	71	53	44	140	72	152	165	184	169	0.00820391	down
Potri.007G004400	6	9	5	1	4	0	0	0	0	0.00693728	up
Potri.007G005600	334	417	404	132	216	123	74	52	80	5.46041e-06	up
Potri.007G005700	22	49	54	26	36	25	9	11	9	4.92399e-05	up
Potri.007G005800	6	13	10	18	20	19	105	41	17	0.000220771	down
Potri.007G005900	367	602	668	243	281	230	154	128	145	0.000127862	up
Potri.007G007400	242	333	389	139	160	120	62	32	101	0.000139589	up
Potri.007G008200	1080	878	946	705	963	705	338	259	327	1.06728e-17	up
Potri.007G011600	434	875	1346	211	439	126	31	18	53	1.72582e-07	up
Potri.007G014400	127	173	144	193	236	118	35	38	80	3.94515e-06	up
Potri.007G014700	387	595	568	240	325	209	136	110	191	0.000248418	up
Potri.007G014800	101	84	59	120	78	115	150	142	247	0.000137801	down
Potri.007G015500	1127	897	808	1374	1446	1111	3318	1615	2122	4.93371e-06	down
Potri.007G016400	90	52	19	130	103	145	179	231	320	0.00198198	down
Potri.007G016700	128	138	175	38	41	47	9	8	17	5.02633e-07	up
Potri.007G017500	292	431	501	165	307	108	4	7	3	8.82794e-25	up
Potri.007G018800	9	8	6	8	10	8	20	25	17	4.44855e-05	down
Potri.007G020200	99	194	377	61	53	76	16	25	13	4.1435e-06	up
Potri.007G021501	210	312	378	67	100	42	7	8	4	5.47997e-12	up
Potri.007G023300	15	26	14	8	16	12	26	39	33	0.000133637	down
Potri.007G023600	183	117	86	431	280	355	535	483	655	0.00436105	down
Potri.007G023800	1	2	2	3	4	0	15	6	10	0.000362002	down
Potri.007G023850	19	12	7	18	16	13	77	23	34	5.33473e-05	down
Potri.007G024500	10	19	29	7	6	5	2	1	3	0.00375693	up
Potri.007G025300	118	191	218	69	84	74	45	40	45	0.000465498	up
Potri.007G026300	1951	2399	2713	1021	1601	883	514	499	649	2.88507e-06	up
Potri.007G026500	254	275	273	281	260	213	690	386	514	2.24369e-12	down
Potri.007G026700	324	501	462	235	228	227	132	77	143	2.07293e-05	up
Potri.007G027200	9	10	6	15	3	10	35	10	22	0.00479386	down
Potri.007G028000	87	138	92	54	47	29	16	20	27	0.000291487	up
Potri.007G028200	44	45	49	5	12	13	3	4	6	0.00106232	up
Potri.007G029500	90	91	88	141	142	104	14	24	13	4.30201e-14	up
Potri.007G032700	189	162	128	382	323	412	630	765	664	0.00010697	down
Potri.007G033400	23	47	46	28	35	16	6	6	11	3.83836e-05	up
Potri.007G036400	299	300	265	128	203	118	49	28	94	1.2575e-05	up
Potri.007G037700	54	67	93	43	49	42	30	12	29	0.00173675	up
Potri.007G040300	21	8	7	26	16	24	40	32	45	0.00242021	down
Potri.007G040400	299	265	210	431	416	445	661	595	981	2.11185e-05	down
Potri.007G040900	47	50	30	76	66	66	169	165	156	9.68457e-10	down
Potri.007G044200	1280	1514	1821	802	1045	627	202	156	221	4.89645e-17	up
Potri.007G044500	6	0	2	6	4	3	27	9	10	0.00123771	down
Potri.007G044600	2	7	8	2	1	2	0	0	0	0.0058228	up
Potri.007G045200	124	119	115	47	43	84	32	19	42	0.00115937	up
Potri.007G047900	220	262	223	149	139	142	63	69	96	4.74393e-06	up
Potri.007G049800	934	1101	994	368	403	337	234	191	212	8.5864e-05	up
Potri.007G051800	163	226	236	177	246	162	62	71	51	1.26998e-14	up
Potri.007G052600	39	47	71	21	28	14	8	3	16	0.00185313	up
Potri.007G053300	142	226	195	99	129	68	28	41	45	9.61171e-07	up
Potri.007G053600	257	334	304	260	237	181	115	90	88	1.03965e-11	up
Potri.007G054200	156	141	213	134	161	119	66	49	46	6.87121e-10	up
Potri.007G056700	57	80	55	50	38	61	24	13	9	6.32682e-07	up
Potri.007G057800	233	224	213	46	54	131	42	30	74	0.0074005	up
Potri.007G058200	25	24	17	57	42	60	75	76	84	0.00388286	down
Potri.007G059832	103	89	125	54	65	53	29	18	56	0.00707536	up
Potri.007G063300	421	741	953	314	505	279	103	99	193	2.0064e-06	up
Potri.007G072600	25	19	19	68	38	58	123	136	85	0.000151447	down
Potri.007G078200	179	347	556	82	107	63	12	17	29	2.15125e-07	up
Potri.007G080600	4185	3907	3276	6334	5929	6738	11824	12976	10581	4.05003e-07	down
Potri.007G080700	21	31	22	23	26	30	60	41	49	2.64308e-06	down
Potri.007G081200	60	69	79	42	24	79	26	4	0	0.00138801	up
Potri.007G082400	1034	1252	1407	744	941	604	345	294	444	1.51432e-07	up
Potri.007G084700	17	19	17	11	20	19	10	2	6	0.00497691	up
Potri.007G089400	88	113	100	78	88	65	29	26	33	2.03988e-10	up
Potri.007G089500	18	5	20	5	8	5	2	0	0	0.00214113	up
Potri.007G090900	42	66	26	14	15	21	9	10	7	0.00363666	up
Potri.007G092300	128	117	137	57	65	37	47	23	39	0.00787932	up
Potri.007G092500	1127	1331	1194	536	457	591	351	284	338	0.000187423	up
Potri.007G093900	48	50	53	105	90	98	23	31	38	0.00432452	up
Potri.007G095200	942	864	781	1463	1305	1504	2057	2193	1998	0.00010232	down
Potri.007G098800	94	132	128	32	39	28	15	15	10	3.34835e-05	up
Potri.007G102800	62	98	133	52	38	58	36	20	32	0.00457117	up
Potri.007G105301	214	283	285	117	194	56	95	67	60	0.00529689	up
Potri.007G105800	67	117	131	59	99	65	29	27	42	4.84963e-05	up
Potri.007G111100	51	78	88	31	32	12	8	13	3	0.000120338	up
Potri.007G111900	72	87	62	58	60	48	9	23	18	4.48876e-09	up
Potri.007G117050	3	5	2	5	4	4	23	7	15	0.000133356	down
Potri.007G118800	23	32	19	31	40	46	80	81	88	7.85566e-08	down
Potri.007G119600	151	187	163	113	63	66	34	26	76	0.00364149	up
Potri.007G121500	1150	779	564	1338	1052	1500	2437	1635	2062	0.000475078	down
Potri.007G122900	372	499	319	42	68	57	3	2	1	2.47886e-10	up
Potri.007G123500	123	146	146	71	88	69	32	47	44	5.5674e-05	up
Potri.007G125600	28	24	19	39	22	17	83	83	48	8.94134e-08	down
Potri.007G125900	7	10	3	9	5	0	13	18	13	0.00963232	down
Potri.007G126600	17	17	12	14	11	18	30	42	42	2.4719e-07	down
Potri.007G138600	124	153	144	44	56	84	41	31	51	0.00586207	up
Potri.007G141450	28	7	18	14	13	16	43	44	16	0.00558569	down
Potri.007G141700	0	0	1	0	0	5	40	12	15	2.43903e-05	down
Potri.007G141900	21	31	24	18	22	19	132	53	102	1.81962e-13	down
Potri.007G143700	5	1	0	1	2	2	8	15	3	0.00584527	down
Potri.007G143800	306	273	251	535	362	503	729	736	580	0.000472227	down
Potri.007G144400	51	85	89	13	37	19	6	2	4	1.17502e-06	up
Potri.007G147000	26	79	165	28	44	20	16	5	7	0.00034679	up
Potri.008G004400	216	331	324	101	158	131	56	24	50	1.83362e-07	up
Potri.008G006500	26	10	19	37	12	21	31	26	92	0.00743097	down
Potri.008G010201	225	323	473	162	183	135	104	50	137	0.00451641	up
Potri.008G010500	13	10	8	26	10	20	33	24	32	0.00559143	down
Potri.008G011000	123	122	132	74	78	72	50	23	55	0.000769577	up
Potri.008G012400	111	104	55	103	55	103	113	104	258	0.00539199	down
Potri.008G013100	21	12	22	40	28	37	61	51	39	0.0056868	down
Potri.008G013800	47	65	81	39	37	39	9	12	24	5.2005e-05	up
Potri.008G014000	11	16	18	4	15	10	5	1	3	0.00553479	up
Potri.008G016100	17	16	17	8	8	19	2	2	6	0.00211819	up
Potri.008G018000	36	57	65	34	26	42	10	12	23	0.000682145	up
Potri.008G019000	13	7	6	11	16	5	33	25	18	0.000257953	down
Potri.008G019550	51	54	82	17	33	5	3	5	0	2.20173e-05	up
Potri.008G019700	164	226	247	73	102	53	19	24	28	2.58661e-07	up
Potri.008G019800	752	885	926	336	401	256	187	147	169	1.63738e-05	up
Potri.008G023866	47	75	151	16	19	17	4	4	11	0.000220286	up
Potri.008G025600	406	663	691	176	292	105	35	21	72	6.61023e-08	up
Potri.008G026100	224	171	146	400	347	461	625	744	419	0.00311424	down
Potri.008G026400	11	15	2	17	18	17	19	28	122	0.000808522	down
Potri.008G027600	833	992	1382	1055	1657	1116	2362	3097	1587	4.79263e-06	down
Potri.008G029300	64	47	80	65	93	70	241	129	143	5.65334e-08	down
Potri.008G029600	26	28	27	57	45	69	118	99	59	0.00150257	down
Potri.008G030200	4	2	2	10	5	2	7	14	18	0.00537382	down
Potri.008G032500	108	146	174	108	137	83	50	30	64	1.45036e-05	up
Potri.008G036300	706	1035	1243	704	893	717	364	385	318	2.36499e-09	up
Potri.008G041000	375	230	170	630	401	641	1050	666	1106	0.00147071	down
Potri.008G041600	81	104	117	85	83	69	41	29	38	2.89909e-07	up
Potri.008G046300	15	7	9	8	9	2	22	18	13	0.00693248	down
Potri.008G047900	382	309	319	656	664	436	91	90	69	8.26024e-13	up
Potri.008G051800	11	17	15	9	25	11	157	29	14	0.000286047	down
Potri.008G056000	621	994	1087	276	373	288	100	79	151	3.45827e-07	up
Potri.008G057100	373	508	717	90	140	102	39	41	51	7.26767e-06	up
Potri.008G060200	3185	4241	4321	2172	3306	2079	936	1258	1040	1.48425e-09	up
Potri.008G060600	132	139	95	156	151	199	295	236	302	4.32918e-06	down
Potri.008G061700	155	117	100	50	73	77	58	19	15	0.00126485	up
Potri.008G061800	1654	2225	3735	810	843	1039	432	463	697	0.000807668	up
Potri.008G062000	281	395	556	180	327	170	51	51	98	5.04219e-08	up
Potri.008G062200	383	553	566	228	283	183	70	61	128	5.37066e-07	up
Potri.008G062400	334	315	312	646	678	831	958	1384	637	0.00667678	down
Potri.008G064200	393	637	923	162	265	242	147	68	106	0.000136338	up
Potri.008G065000	397	352	212	261	218	262	146	76	84	1.82162e-06	up
Potri.008G065600	14365	18124	19396	8918	11228	8629	3721	4836	5233	1.34238e-07	up
Potri.008G066400	339	419	488	211	276	179	65	74	162	5.58824e-05	up
Potri.008G067500	342	329	382	626	514	697	959	983	837	0.000171961	down
Potri.008G069300	171	137	118	137	148	64	45	25	24	7.58818e-09	up
Potri.008G070400	14	15	9	8	13	8	14	22	30	0.00234873	down
Potri.008G070800	780	776	830	407	447	288	244	131	172	5.90033e-06	up
Potri.008G071200	8	15	33	4	37	9	5	0	1	0.00224909	up
Potri.008G072132	65	65	76	89	108	85	182	172	139	2.81641e-08	down
Potri.008G072300	4	9	4	9	4	7	13	33	11	0.000852619	down
Potri.008G078000	214	232	269	113	98	137	34	50	102	0.00113887	up
Potri.008G081500	12	23	20	11	10	4	3	2	4	0.0041765	up
Potri.008G082700	83	98	78	61	68	63	21	21	40	1.24787e-06	up
Potri.008G086000	43	69	61	12	42	4	1	4	6	0.000131191	up
Potri.008G086500	66	100	113	48	54	57	28	17	42	0.00158274	up
Potri.008G088300	1520	2702	2423	868	1768	569	316	357	501	3.94438e-06	up
Potri.008G090400	49	81	107	32	54	29	2	0	2	3.34136e-10	up
Potri.008G094000	508	633	703	382	587	341	246	166	167	4.09846e-08	up
Potri.008G094700	40	31	9	57	33	27	27	57	175	0.00895794	down
Potri.008G095900	103	141	146	79	65	56	23	11	49	0.000232709	up
Potri.008G096000	686	1128	1499	375	628	342	147	163	142	1.02308e-07	up
Potri.008G096100	78	95	70	134	149	175	319	334	252	2.2975e-06	down
Potri.008G098850	561	674	915	632	740	469	262	252	237	4.27197e-11	up
Potri.008G099600	20	26	58	28	26	28	8	10	16	0.00425079	up
Potri.008G099800	114	166	153	50	44	49	14	14	36	0.00017292	up
Potri.008G101400	105	100	111	92	91	112	50	34	40	1.48705e-08	up
Potri.008G103900	5	9	8	7	7	16	26	19	19	0.000464889	down
Potri.008G108100	233	295	308	80	77	115	69	24	35	0.000138029	up
Potri.008G109100	215	231	296	182	203	199	72	66	76	2.00089e-16	up
Potri.008G110000	13	18	14	30	8	31	62	57	80	2.58713e-06	down
Potri.008G110500	172	226	290	68	126	62	52	32	44	0.000228743	up
Potri.008G113400	269	381	368	116	111	127	60	61	44	1.40327e-05	up
Potri.008G114300	239	337	423	213	220	184	108	68	91	1.45528e-07	up
Potri.008G114700	190	162	114	34	59	86	19	7	12	5.26586e-08	up
Potri.008G115800	82	87	46	34	52	45	9	20	19	2.04002e-05	up
Potri.008G116000	80	131	97	84	94	78	23	26	31	4.9214e-12	up
Potri.008G118300	78	89	128	18	58	27	17	5	9	4.00681e-05	up
Potri.008G124300	97	100	98	85	74	80	30	31	30	3.01099e-11	up
Potri.008G124700	1218	1516	1478	621	1036	622	474	379	408	2.49567e-05	up
Potri.008G124900	179	197	170	59	104	37	25	30	59	0.00290918	up
Potri.008G127700	227	335	326	128	160	116	67	52	89	5.76397e-05	up
Potri.008G128400	99	174	165	94	123	75	53	35	44	6.29798e-06	up
Potri.008G128800	904	1475	1509	406	611	439	186	118	221	2.59324e-07	up
Potri.008G130032	3270	2998	2503	3677	3790	3590	6816	6024	6021	1.31489e-10	down
Potri.008G130400	2734	3810	4093	1224	2200	894	732	482	759	2.61391e-05	up
Potri.008G130800	1	0	0	2	0	3	13	4	3	0.0101634	down
Potri.008G131200	15487	21471	22853	2767	3068	4989	3113	1475	1726	0.00108972	up
Potri.008G131400	50	33	17	188	89	199	445	422	315	0.00597689	down
Potri.008G132600	332	489	666	394	380	285	151	138	256	0.000289622	up
Potri.008G133000	51	79	80	38	63	36	16	23	28	0.000433321	up
Potri.008G134100	73	132	181	67	58	42	9	11	6	2.97637e-10	up
Potri.008G134500	902	1220	1317	438	773	394	315	275	387	0.000870901	up
Potri.008G135600	540	477	407	791	780	665	1200	1204	883	9.65886e-05	down
Potri.008G135800	1	9	5	8	7	3	63	69	56	3.98922e-22	down
Potri.008G136200	10	17	7	23	15	11	37	29	69	1.28366e-05	down
Potri.008G136600	1197	1387	1237	704	857	785	447	355	487	3.94099e-07	up
Potri.008G137400	11	14	18	21	19	28	58	55	38	1.14265e-06	down
Potri.008G137500	15	6	3	16	7	15	33	34	27	0.000259593	down
Potri.008G137801	117	159	138	88	106	75	49	32	45	6.57926e-07	up
Potri.008G140000	99	163	228	98	123	82	37	31	73	0.000505228	up
Potri.008G142400	173	162	122	317	282	316	510	503	393	0.000476716	down
Potri.008G142500	609	532	416	765	799	725	1380	1212	1150	1.37502e-06	down
Potri.008G143000	24	33	45	20	18	22	8	2	10	0.000202392	up
Potri.008G143450	18	27	14	13	18	16	7	6	3	0.00129984	up
Potri.008G144500	310	258	151	473	591	414	626	512	808	0.00961704	down
Potri.008G145500	542	476	388	851	715	805	1271	1415	1072	5.46858e-05	down
Potri.008G151800	306	351	289	257	207	188	78	50	166	0.000202946	up
Potri.008G157000	1255	2108	2533	768	1342	674	556	382	500	0.000147018	up
Potri.008G157400	546	439	392	1050	849	1216	1980	1987	1545	0.000185487	down
Potri.008G158800	1183	1523	1431	585	907	555	295	171	306	3.25386e-08	up
Potri.008G164466	267	267	257	122	161	128	78	57	82	1.30443e-05	up
Potri.008G165400	8	36	44	4	8	2	0	1	1	0.00112789	up
Potri.008G166300	1308	1794	1879	1190	1492	1246	633	580	658	9.40624e-14	up
Potri.008G169000	132	149	164	42	56	73	34	55	35	0.0105605	up
Potri.008G170100	341	367	398	175	213	167	146	95	93	0.000231619	up
Potri.008G171000	85	80	68	131	147	131	287	317	271	1.43073e-08	down
Potri.008G172000	13	18	23	5	6	3	3	0	3	0.0108108	up
Potri.008G172400	322	486	552	299	378	204	146	82	141	1.36717e-06	up
Potri.008G173800	112	83	67	258	202	241	540	456	430	0.00010031	down
Potri.008G174900	111	88	77	247	184	195	373	240	395	0.00103442	down
Potri.008G175000	2	3	3	7	5	4	17	5	18	0.00171076	down
Potri.008G175301	68	84	53	27	27	45	20	18	24	0.00616213	up
Potri.008G176700	19	19	25	7	26	10	0	0	0	4.82179e-07	up
Potri.008G177200	25	38	28	33	28	44	131	154	82	6.02099e-14	down
Potri.008G177500	440	570	514	229	330	192	131	83	110	5.34926e-07	up
Potri.008G181300	941	1023	1226	739	817	633	189	281	235	8.02026e-18	up
Potri.008G187200	41	74	57	27	35	22	14	16	15	0.00127271	up
Potri.008G187300	659	798	957	540	798	424	220	264	180	3.31101e-10	up
Potri.008G188700	741	1183	1791	191	404	137	47	29	23	5.81279e-08	up
Potri.008G189100	60	48	53	100	60	108	140	143	152	0.000214529	down
Potri.008G189400	4765	3623	3545	10343	9785	11485	33848	26287	22141	1.55214e-06	down
Potri.008G189600	0	7	10	0	5	10	0	0	0	0.00992827	up
Potri.008G189700	49	42	48	83	69	94	141	100	160	0.000182659	down
Potri.008G191800	722	774	827	956	1135	1116	1679	1850	1375	1.58077e-06	down
Potri.008G194400	29	44	47	10	14	10	2	9	7	0.00527874	up
Potri.008G195100	2199	1773	1430	3307	2957	3287	5024	4285	4791	0.000335647	down
Potri.008G195700	6	10	14	2	5	4	1	0	1	0.00873841	up
Potri.008G205000	201	97	95	279	207	232	542	413	303	0.000507384	down
Potri.008G207500	153	209	194	112	110	108	62	56	56	2.58093e-06	up
Potri.008G209300	72	72	56	85	87	64	46	25	15	0.000290544	up
Potri.008G211800	82	131	127	59	57	28	31	18	17	0.000220215	up
Potri.008G212500	116	78	54	131	138	70	576	276	494	4.5454e-12	down
Potri.008G214800	46	35	19	24	15	20	14	6	8	0.00581561	up
Potri.008G216300	6	4	13	3	3	2	0	0	0	0.00109373	up
Potri.009G003800	161	122	129	95	85	132	38	28	61	5.46256e-06	up
Potri.009G005700	1989	1838	1425	953	906	775	613	350	490	4.41492e-05	up
Potri.009G006000	354	661	758	167	534	126	55	69	140	6.69954e-05	up
Potri.009G006100	55	56	44	30	17	33	9	8	17	0.000359522	up
Potri.009G006600	208	327	433	162	160	152	42	59	141	0.00167798	up
Potri.009G009500	25	21	18	32	24	24	32	40	90	0.000363596	down
Potri.009G009900	674	929	1098	323	532	226	195	172	244	0.000550206	up
Potri.009G011932	0	0	0	1	0	0	11	3	13	1.11304e-05	down
Potri.009G013800	96	105	112	144	131	108	38	50	31	1.34762e-08	up
Potri.009G018500	56	62	94	56	62	52	23	23	35	0.000128497	up
Potri.009G022400	97	39	2	0	0	43	0	0	0	0.0109973	up
Potri.009G023600	89	140	148	54	72	44	27	7	28	4.37596e-05	up
Potri.009G024300	8	2	3	11	17	14	27	52	26	0.000462716	down
Potri.009G024400	10	30	31	18	17	14	6	9	7	0.0100736	up
Potri.009G024800	120	157	155	58	66	54	25	28	8	4.41256e-06	up
Potri.009G026000	435	559	501	220	240	220	117	101	188	0.00042068	up
Potri.009G027100	97	87	111	28	40	25	12	8	14	1.87012e-05	up
Potri.009G027600	36	34	43	17	14	16	8	9	8	0.00222023	up
Potri.009G028800	4657	6720	8870	1763	2511	1893	519	447	898	5.28778e-08	up
Potri.009G033900	4	4	0	16	6	25	58	39	24	0.00763271	down
Potri.009G035400	2	15	6	0	5	2	0	0	0	0.00566406	up
Potri.009G038400	15	13	8	8	11	18	3	5	3	0.00830397	up
Potri.009G039700	26	28	25	30	22	21	17	5	10	0.0046501	up
Potri.009G040200	773	885	910	348	335	453	198	133	273	8.92626e-05	up
Potri.009G041100	317	279	257	618	448	744	767	1128	630	0.00597001	down
Potri.009G041700	323	330	242	215	196	209	501	434	496	6.62145e-11	down
Potri.009G041800	1112	1406	1533	1652	2033	1453	2523	3390	2743	3.84393e-08	down
Potri.009G043501	4	8	12	11	18	11	1	1	1	0.000822055	up
Potri.009G043800	652	568	555	1005	905	1150	1553	1613	1386	0.000168728	down
Potri.009G044200	645	629	706	1361	1281	953	2466	1912	2078	5.05752e-06	down
Potri.009G045200	119	71	62	111	106	106	186	149	215	2.22701e-05	down
Potri.009G047700	5165	4113	3449	7435	6287	8095	11584	11671	10889	0.000102549	down
Potri.009G050500	12	25	33	8	6	8	5	3	0	0.00506404	up
Potri.009G050600	353	508	472	214	298	183	121	121	122	1.19552e-05	up
Potri.009G050700	768	1231	1059	458	617	427	280	178	218	7.62645e-07	up
Potri.009G051200	133	110	86	120	94	181	244	273	285	3.22724e-07	down
Potri.009G051900	0	0	0	3	1	3	9	9	4	0.00543959	down
Potri.009G053300	69	48	41	158	150	184	268	243	261	0.00418834	down
Potri.009G055700	14	26	39	7	12	17	0	3	0	5.93212e-05	up
Potri.009G058800	138	139	156	56	69	59	33	17	19	1.39252e-06	up
Potri.009G061900	130	139	113	62	51	83	41	28	54	0.00339927	up
Potri.009G062800	6	6	7	27	3	16	73	81	89	8.11467e-08	down
Potri.009G063100	12	2	6	30	6	40	33	50	113	0.00639489	down
Potri.009G065100	99	177	159	75	110	73	30	23	33	1.35299e-08	up
Potri.009G066600	72	51	79	20	20	31	18	12	11	0.0028334	up
Potri.009G068000	33	62	62	18	12	15	6	2	12	0.00186064	up
Potri.009G070400	711	1030	1180	456	745	437	222	241	271	6.96594e-07	up
Potri.009G070800	1826	2405	3050	965	1678	845	163	147	134	5.77992e-23	up
Potri.009G072900	14063	7388	7667	11912	15399	14038	3667	2478	1597	7.74874e-10	up
Potri.009G073600	19	27	18	24	31	29	60	53	101	1.99118e-08	down
Potri.009G073700	0	0	1	0	1	1	2	7	7	0.00216318	down
Potri.009G075900	142	163	197	131	107	94	58	56	53	1.49035e-06	up
Potri.009G076100	310	382	472	136	195	147	66	49	59	8.13929e-08	up
Potri.009G084400	179	212	183	97	73	113	57	40	75	0.00126625	up
Potri.009G085500	8	17	11	3	6	8	0	2	1	0.00325704	up
Potri.009G085600	80	99	88	44	75	36	30	20	11	3.14956e-05	up
Potri.009G086400	39	15	24	32	32	35	89	54	57	4.07823e-05	down
Potri.009G087800	1	0	4	0	1	1	49	25	3	7.95625e-06	down
Potri.009G090900	38	68	65	12	17	25	11	5	8	0.000784603	up
Potri.009G094100	175	204	127	602	430	1165	1515	1851	1624	0.00637958	down
Potri.009G095100	21	16	16	49	39	43	74	71	57	0.00231566	down
Potri.009G095300	8	11	7	13	13	8	37	24	28	5.15664e-07	down
Potri.009G097800	223	276	291	206	212	159	111	62	93	4.65317e-08	up
Potri.009G098601	110	105	101	126	112	140	177	170	358	1.21778e-05	down
Potri.009G102800	15	10	9	14	14	7	1	3	3	0.00162848	up
Potri.009G103600	325	419	584	158	197	138	99	81	107	0.000411984	up
Potri.009G105400	225	290	377	207	272	137	79	80	128	3.45003e-05	up
Potri.009G108900	782	1835	3155	409	582	606	140	69	134	1.93322e-06	up
Potri.009G109700	8	19	11	1	2	1	0	0	0	0.00156368	up
Potri.009G111600	5413	5277	4826	8533	8311	9396	13210	14224	10724	0.000170591	down
Potri.009G112000	386	384	366	281	381	166	141	75	146	1.10081e-05	up
Potri.009G112700	31	45	48	12	22	7	2	0	4	2.10423e-05	up
Potri.009G113200	28	62	36	31	24	21	10	7	13	0.000301637	up
Potri.009G118800	546	736	1108	1005	1809	919	1889	3966	1862	5.01622e-05	down
Potri.009G123900	55	75	52	18	47	27	12	10	21	0.0012168	up
Potri.009G124100	15886	12990	11420	28994	27151	33105	55774	55553	47503	8.59495e-05	down
Potri.009G126300	5	9	5	28	12	17	51	38	43	0.000229521	down
Potri.009G126400	0	1	0	2	3	4	9	6	9	0.00341029	down
Potri.009G126900	3	3	0	7	2	2	16	11	9	0.000876146	down
Potri.009G129900	27	29	12	52	22	59	201	100	140	9.47277e-07	down
Potri.009G130100	4623	5519	5771	3675	3915	3073	1596	1890	2229	8.33052e-08	up
Potri.009G130500	49	55	59	12	38	8	7	12	12	0.00863394	up
Potri.009G132500	339	584	760	208	210	176	65	33	102	2.63431e-06	up
Potri.009G135400	143	168	155	81	73	73	34	37	57	0.000254672	up
Potri.009G137600	900	770	722	1345	1211	1472	2186	2238	1662	0.000134033	down
Potri.009G140100	498	720	747	303	474	309	108	141	183	9.26267e-08	up
Potri.009G140600	125	191	250	55	72	60	30	19	33	4.83166e-05	up
Potri.009G140800	30	30	31	50	59	21	130	33	55	0.0111364	down
Potri.009G140900	15	14	17	13	22	19	41	27	34	4.54005e-05	down
Potri.009G141000	5	6	2	12	7	2	28	17	29	1.33267e-05	down
Potri.009G141300	1537	1390	1227	2116	2009	2495	3262	3565	2833	0.000126663	down
Potri.009G141600	12	9	13	28	16	6	52	13	44	0.00450839	down
Potri.009G144900	68	80	59	68	86	74	125	170	204	1.84288e-11	down
Potri.009G146700	81	82	65	117	101	90	178	135	159	5.6603e-06	down
Potri.009G147100	548	435	345	219	169	194	161	95	103	0.000986964	up
Potri.009G148200	252	392	450	129	194	133	42	32	41	1.3967e-10	up
Potri.009G149200	1592	1171	1093	1594	1748	1331	3072	2219	2467	1.45042e-07	down
Potri.009G153600	199	145	137	315	298	273	447	428	452	0.000326871	down
Potri.009G153800	586	542	372	838	812	721	1382	1367	1273	3.54634e-06	down
Potri.009G154600	0	4	2	4	9	3	35	36	39	9.16892e-12	down
Potri.009G155000	5	12	6	9	10	15	29	25	29	5.4447e-06	down
Potri.009G155300	122	117	101	155	161	167	299	271	282	6.90298e-09	down
Potri.009G157201	19	10	14	16	24	34	74	86	45	9.24436e-07	down
Potri.009G158200	741	852	819	432	524	493	301	225	271	5.6902e-07	up
Potri.009G162800	51	40	45	79	72	71	230	140	167	1.52506e-09	down
Potri.009G163900	4	5	1	2	5	1	0	0	0	0.00916775	up
Potri.009G164000	3	0	5	7	1	9	40	16	34	2.4837e-05	down
Potri.009G165900	49	62	90	52	35	38	27	14	29	0.0044187	up
Potri.009G167800	319	452	565	566	676	683	237	195	200	4.91183e-06	up
Potri.009G170520	62	75	43	101	89	94	276	204	168	2.17199e-08	down
Potri.009G170640	124	90	64	181	172	163	522	397	356	6.86985e-08	down
Potri.010G001100	268	388	422	217	377	189	95	89	109	7.54044e-09	up
Potri.010G003000	66	77	62	91	96	87	201	360	185	1.72805e-11	down
Potri.010G005300	290	398	588	178	197	163	121	102	106	0.000802851	up
Potri.010G010600	94	78	73	28	37	41	22	29	18	0.0051567	up
Potri.010G011400	27	20	20	6	9	10	0	1	4	0.000415458	up
Potri.010G012000	407	527	492	211	378	195	108	90	76	2.89416e-09	up
Potri.010G012100	257	214	206	318	360	284	840	875	327	3.32057e-06	down
Potri.010G012400	519	457	549	189	213	162	14	24	38	5.80587e-15	up
Potri.010G017450	32	68	45	16	24	13	8	10	15	0.0113102	up
Potri.010G024500	17	17	119	1	3	4	3	1	3	0.00846972	up
Potri.010G025700	23	28	47	11	19	10	7	2	7	0.00196699	up
Potri.010G027600	10	6	13	11	8	6	1	1	3	0.00399068	up
Potri.010G027800	1918	1648	1383	3300	2674	3490	5755	5753	5284	2.25136e-05	down
Potri.010G030500	494	766	971	173	312	184	77	92	87	2.86078e-06	up
Potri.010G031700	29	40	33	18	25	25	9	5	6	5.80288e-06	up
Potri.010G034700	66	74	91	88	124	67	51	38	20	0.00103675	up
Potri.010G035300	207	299	352	112	187	108	63	65	81	0.000101169	up
Potri.010G038200	14	14	6	2	14	5	15	16	32	0.0111153	down
Potri.010G038900	125	193	142	43	38	46	32	23	42	0.00868307	up
Potri.010G039300	217	233	207	364	405	259	590	487	432	0.000102392	down
Potri.010G040500	135	231	391	167	249	206	89	76	100	9.20862e-05	up
Potri.010G040800	138	159	144	57	58	86	48	35	45	0.0017504	up
Potri.010G041400	12	5	10	1	1	1	0	0	0	0.00444916	up
Potri.010G041900	33	28	41	20	13	21	8	8	14	0.0077748	up
Potri.010G042000	3694	2755	2620	6843	7140	6950	18812	14478	13056	3.57668e-06	down
Potri.010G042100	988	1801	2991	830	969	626	382	361	772	0.0068122	up
Potri.010G042300	47	30	28	29	27	61	149	72	95	2.66607e-06	down
Potri.010G042500	724	761	658	1024	1007	1156	1764	1685	1530	2.36652e-06	down
Potri.010G043300	142	220	215	95	114	69	34	33	58	2.54257e-05	up
Potri.010G043400	201	226	304	152	166	135	56	47	73	4.28139e-09	up
Potri.010G043500	431	548	412	207	268	173	108	67	136	1.99763e-05	up
Potri.010G044100	1331	1896	2431	2795	4477	2475	4388	11309	5603	2.2542e-05	down
Potri.010G052000	3574	2815	2309	4275	3746	4558	6929	5889	6550	2.41402e-05	down
Potri.010G052800	653	1052	1232	390	597	334	193	156	268	2.84689e-05	up
Potri.010G055400	664	697	674	733	899	571	2220	938	1109	3.07452e-06	down
Potri.010G056800	21	38	43	21	10	23	11	3	8	0.00259058	up
Potri.010G059550	656	810	775	420	463	297	154	185	361	0.00165829	up
Potri.010G059600	73	49	60	23	35	25	17	16	23	0.0117009	up
Potri.010G060900	22	24	21	60	23	74	133	92	185	4.68637e-05	down
Potri.010G061900	20	12	3	24	6	23	59	30	46	0.00177888	down
Potri.010G062600	370	321	333	183	255	150	53	64	49	1.73266e-13	up
Potri.010G064600	54	69	43	20	37	21	10	16	20	0.00684673	up
Potri.010G066500	29	61	41	15	24	16	11	11	12	0.0100623	up
Potri.010G066900	344	288	295	641	545	697	1178	1238	924	4.67175e-05	down
Potri.010G067900	1661	2262	1784	1007	1419	767	573	491	752	0.0001246	up
Potri.010G068700	230	388	376	179	201	142	73	57	186	0.0104613	up
Potri.010G069800	30	44	37	22	24	17	13	5	14	0.002734	up
Potri.010G073900	211	148	131	171	162	219	318	362	287	5.66192e-07	down
Potri.010G074800	372	327	289	473	499	456	1220	760	872	5.84126e-09	down
Potri.010G078800	631	454	333	866	729	978	1329	1356	1164	0.000958921	down
Potri.010G080900	26	14	7	41	40	27	107	85	113	3.67824e-06	down
Potri.010G085600	8	15	12	12	10	7	47	17	24	6.81946e-05	down
Potri.010G085700	1202	1358	1476	696	1083	564	295	328	389	7.16444e-08	up
Potri.010G086100	40	53	35	18	30	21	10	6	17	0.00169343	up
Potri.010G087200	29	19	29	7	10	20	5	4	5	0.00204287	up
Potri.010G088900	0	0	0	0	0	2	3	11	4	0.00144669	down
Potri.010G089200	994	1207	1140	1052	1186	779	269	297	500	5.24508e-11	up
Potri.010G089500	205	266	340	417	411	389	584	617	671	2.58308e-05	down
Potri.010G091800	13	16	13	8	20	6	2	2	3	0.00104875	up
Potri.010G092000	130	165	201	91	83	99	38	43	75	0.000926183	up
Potri.010G093000	167	250	183	96	125	98	58	43	65	3.01723e-05	up
Potri.010G094200	504	809	770	296	411	303	151	126	262	0.000211638	up
Potri.010G095500	434	583	703	380	387	331	142	121	218	2.23071e-07	up
Potri.010G098000	173	193	191	111	119	119	61	60	75	5.52759e-06	up
Potri.010G099100	142	155	103	326	233	288	657	778	828	3.98403e-08	down
Potri.010G100600	96	179	299	73	99	77	40	20	49	0.000300275	up
Potri.010G100700	609	896	1354	444	572	391	195	187	282	2.69235e-05	up
Potri.010G101500	149	271	345	83	125	107	44	36	78	0.000463648	up
Potri.010G102300	1419	1403	1554	611	862	700	267	245	380	2.66525e-08	up
Potri.010G103500	27	37	39	15	24	32	4	6	9	1.20174e-05	up
Potri.010G104200	417	467	417	244	368	159	126	118	124	5.03792e-06	up
Potri.010G104900	6	7	8	6	11	13	19	31	17	0.000184285	down
Potri.010G105200	4	8	8	13	16	14	20	38	26	0.000395999	down
Potri.010G108100	31	63	41	52	24	31	11	11	18	0.000394967	up
Potri.010G109300	454	497	700	324	325	278	119	86	186	1.2288e-06	up
Potri.010G110900	1	0	4	1	1	0	23	9	0	0.0103984	down
Potri.010G113400	8	10	10	19	19	9	45	48	27	1.68871e-06	down
Potri.010G113500	23	40	23	7	12	6	0	0	0	1.55936e-06	up
Potri.010G114000	18	13	13	41	22	35	52	45	40	0.0103263	down
Potri.010G114300	1063	1772	2192	417	832	335	140	110	85	6.03457e-10	up
Potri.010G115500	693	1325	1963	467	771	421	271	237	310	0.000188389	up
Potri.010G117200	497	464	365	650	694	715	1073	1126	860	5.79071e-05	down
Potri.010G120000	9	8	7	16	12	13	39	33	40	6.61952e-09	down
Potri.010G121700	306	346	396	177	265	211	80	63	143	4.40024e-06	up
Potri.010G122400	29	24	22	21	31	22	9	7	13	0.00143339	up
Potri.010G122800	31	53	65	17	20	9	10	2	12	0.00691492	up
Potri.010G123000	34	14	17	7	10	10	1	2	0	0.000174056	up
Potri.010G124200	129	115	141	51	62	54	33	33	24	0.000175331	up
Potri.010G125300	715	741	640	1307	1077	1547	1296	2168	1928	0.00311968	down
Potri.010G126300	2464	2429	1915	4236	4601	5188	5351	6691	7555	0.00206342	down
Potri.010G127000	20	9	8	18	21	23	36	20	47	0.0054149	down
Potri.010G130200	33	42	33	8	15	7	1	1	1	2.33223e-05	up
Potri.010G130800	8537	7913	7023	14466	13286	15976	25165	24696	22779	3.19721e-05	down
Potri.010G131600	131	331	417	32	69	28	17	17	27	0.00150835	up
Potri.010G134800	19	37	40	9	15	12	4	5	4	0.000634885	up
Potri.010G135100	471	369	347	738	614	808	1028	1351	829	0.000863721	down
Potri.010G135200	45	77	272	22	20	60	20	4	11	0.000924114	up
Potri.010G136500	13	8	21	10	6	7	31	37	33	2.64856e-06	down
Potri.010G141600	175	120	63	254	162	186	164	265	734	0.00362755	down
Potri.010G144700	41	60	63	10	20	31	11	5	8	0.000489177	up
Potri.010G145700	224	197	158	264	270	298	427	526	362	1.34863e-05	down
Potri.010G147700	138	159	123	189	178	116	53	58	39	2.59496e-09	up
Potri.010G149600	20	22	25	14	11	14	3	7	7	0.00286648	up
Potri.010G149900	79	89	120	65	77	51	42	9	18	6.02984e-05	up
Potri.010G152900	76	109	101	44	26	35	8	23	34	0.0102036	up
Potri.010G153600	8	10	13	28	12	15	32	45	42	6.24392e-05	down
Potri.010G153700	12	10	7	26	10	28	61	41	57	4.85956e-05	down
Potri.010G154500	6	8	7	5	11	10	14	8	31	0.00840393	down
Potri.010G158500	126	210	225	84	96	69	31	18	44	4.5506e-06	up
Potri.010G159900	154	130	105	57	67	66	18	28	57	0.00215231	up
Potri.010G162300	53	71	39	16	22	20	7	8	7	0.000105747	up
Potri.010G165700	8	9	6	1	1	10	1	0	0	0.00789938	up
Potri.010G170900	558	763	827	281	458	182	110	77	90	1.15976e-08	up
Potri.010G173000	280	285	271	494	432	522	999	983	683	2.58138e-06	down
Potri.010G173300	22	57	45	6	7	10	4	0	0	0.000297949	up
Potri.010G177100	14	12	5	27	5	29	42	46	69	0.00073704	down
Potri.010G179300	97	86	77	38	33	58	27	15	34	0.00391705	up
Potri.010G183100	561	617	809	457	723	665	119	128	90	5.16793e-31	up
Potri.010G186000	81	98	111	29	27	45	29	10	16	0.00174968	up
Potri.010G186300	48	40	48	89	87	73	39	16	11	0.002116	up
Potri.010G186700	496	480	486	264	264	274	152	92	163	4.08575e-06	up
Potri.010G187600	16	31	19	40	19	27	37	42	121	0.000586386	down
Potri.010G190600	15	25	29	14	9	15	6	4	8	0.00747016	up
Potri.010G191000	678	1252	1917	449	539	449	159	202	286	5.04648e-05	up
Potri.010G191900	4323	4684	5315	3309	4098	2966	1314	1510	1576	5.71805e-16	up
Potri.010G195100	177	222	306	100	108	69	54	40	72	0.00138295	up
Potri.010G195800	362	444	502	300	452	243	104	106	155	4.41036e-10	up
Potri.010G196300	33	25	49	15	19	22	7	6	2	3.9089e-05	up
Potri.010G196400	2599	2304	1924	756	979	559	277	108	161	6.41582e-10	up
Potri.010G197300	39	69	57	31	38	22	17	15	12	0.000461479	up
Potri.010G199100	361	371	299	378	352	338	618	469	814	6.47369e-09	down
Potri.010G200500	86978	71936	59363	144685	121386	162771	233305	200488	194705	0.000981533	down
Potri.010G201700	48	90	62	54	37	49	15	18	23	1.54192e-05	up
Potri.010G202500	269	381	422	134	177	157	98	84	125	0.00170911	up
Potri.010G206100	223	344	427	151	223	92	39	31	76	1.49412e-06	up
Potri.010G208600	83	84	61	154	122	92	45	33	29	0.000138115	up
Potri.010G211500	218	194	135	65	116	68	63	29	49	0.00146562	up
Potri.010G214300	541	699	761	425	488	325	236	211	223	1.80314e-06	up
Potri.010G214400	88	130	178	61	68	66	33	43	49	0.0043112	up
Potri.010G221900	3	0	2	14	6	10	99	67	41	2.18297e-07	down
Potri.010G222600	61	64	55	45	63	39	13	33	20	0.000223747	up
Potri.010G222700	4999	6662	6246	2717	3294	2280	1076	940	1628	6.5388e-07	up
Potri.010G224800	464	550	397	290	321	339	142	170	165	1.02515e-08	up
Potri.010G228500	8	2	1	19	6	11	43	19	27	0.00354898	down
Potri.010G229000	611	1120	1296	265	439	259	148	98	111	1.67141e-06	up
Potri.010G235000	96	160	209	47	46	49	31	23	37	0.00285965	up
Potri.010G239100	863	982	1018	561	608	512	240	221	379	1.41781e-06	up
Potri.010G239200	7	21	5	15	9	9	1	1	4	0.00432917	up
Potri.010G241000	216	315	421	84	70	105	33	42	29	1.15944e-05	up
Potri.010G245266	3	1	2	3	5	5	10	8	8	0.00721363	down
Potri.010G247100	214	220	183	95	111	106	57	39	57	5.6716e-06	up
Potri.010G247700	49	57	47	11	5	25	3	0	1	1.14491e-05	up
Potri.010G249600	105	119	99	201	133	159	302	168	342	0.000171633	down
Potri.010G250300	2	2	3	4	10	5	14	5	19	0.0098778	down
Potri.011G001800	272	335	333	221	297	197	135	102	114	3.35565e-09	up
Potri.011G002600	21	22	20	51	52	61	221	114	146	3.77238e-07	down
Potri.011G003900	28	45	41	5	6	13	2	2	9	0.00864646	up
Potri.011G004200	27	57	63	13	10	17	9	6	6	0.00291215	up
Potri.011G004400	20	54	90	12	10	18	9	2	8	0.00424512	up
Potri.011G006700	88	57	69	137	123	146	319	206	213	4.92828e-05	down
Potri.011G006800	5384	4165	3234	7799	6668	9126	11966	9250	11562	0.00237685	down
Potri.011G007400	29	40	66	19	24	13	3	7	5	3.98474e-05	up
Potri.011G007600	1019	987	1032	487	697	485	199	232	364	3.2531e-06	up
Potri.011G010300	175	154	115	290	291	284	467	353	409	0.001302	down
Potri.011G011100	1206	2069	2524	550	1283	394	142	112	188	5.30781e-10	up
Potri.011G011200	113	229	258	27	152	28	12	9	12	3.90746e-07	up
Potri.011G018800	15	13	20	16	34	15	2	4	6	0.000367268	up
Potri.011G020900	5199	6754	6814	4200	6201	3403	2506	1889	2520	3.37769e-07	up
Potri.011G023500	58	36	33	9	16	15	9	5	7	0.00347638	up
Potri.011G023600	78	131	111	54	105	92	38	40	25	8.28521e-06	up
Potri.011G025200	1320	1070	1096	3016	2412	2462	4900	6037	5046	1.10115e-05	down
Potri.011G025500	147	204	218	111	108	139	52	45	87	9.99761e-05	up
Potri.011G025900	0	0	1	0	0	0	8	2	2	0.00454861	down
Potri.011G028500	16	31	36	23	26	17	4	12	5	0.000462147	up
Potri.011G028600	31	47	71	15	45	24	8	2	2	9.91146e-07	up
Potri.011G029400	13	12	23	41	15	20	85	74	95	1.81683e-08	down
Potri.011G030900	500	579	688	274	378	239	183	202	158	0.000294279	up
Potri.011G035600	3	0	5	2	6	2	10	8	15	0.00215793	down
Potri.011G037700	6	7	9	2	0	1	0	0	0	0.00901549	up
Potri.011G039300	26	22	32	43	42	65	70	91	73	0.00101319	down
Potri.011G039400	8	6	11	12	17	25	26	45	23	0.00351928	down
Potri.011G040700	75	99	82	113	106	100	198	195	196	9.62467e-13	down
Potri.011G044300	423	305	210	704	581	848	953	1274	984	0.00320847	down
Potri.011G044600	0	0	0	0	0	1	59	7	3	1.76342e-06	down
Potri.011G045600	293	354	350	125	178	142	101	59	117	0.00117518	up
Potri.011G046600	660	1038	820	143	94	263	72	77	66	0.000395023	up
Potri.011G047500	619	737	758	253	437	234	198	165	214	0.000847561	up
Potri.011G049900	782	578	428	311	309	280	226	155	117	0.00026393	up
Potri.011G050800	299	420	365	150	213	171	135	75	131	0.00145743	up
Potri.011G053600	41	48	47	18	17	17	5	4	12	0.000379984	up
Potri.011G054300	116	141	130	81	125	76	30	21	32	1.17256e-12	up
Potri.011G054500	8	4	4	7	9	6	12	21	11	0.00334815	down
Potri.011G055200	4	0	0	3	2	2	12	13	3	0.00477271	down
Potri.011G056800	190	269	267	160	154	115	42	71	128	0.00302236	up
Potri.011G056900	28	34	78	22	23	23	1	2	6	1.0747e-06	up
Potri.011G057000	326	485	743	226	373	168	10	11	6	1.24109e-27	up
Potri.011G058400	40	40	46	40	34	43	239	148	229	1.13112e-33	down
Potri.011G059000	12	6	37	10	24	7	6	3	1	0.00857862	up
Potri.011G059101	31	60	102	30	58	12	11	13	16	0.0031588	up
Potri.011G059300	520	910	1048	429	794	320	174	160	182	5.36635e-08	up
Potri.011G063200	74	47	36	90	79	81	133	131	145	0.000129475	down
Potri.011G064300	1	1	1	3	3	2	8	4	10	0.00320152	down
Potri.011G065600	0	4	2	1	0	0	8	8	17	0.000189292	down
Potri.011G065900	5	21	32	10	5	6	3	2	3	0.01144	up
Potri.011G067000	374	524	581	208	239	216	68	72	80	7.82894e-10	up
Potri.011G068200	79	175	289	73	76	52	14	11	46	0.000278864	up
Potri.011G068700	275	400	405	107	143	111	69	47	49	1.51073e-05	up
Potri.011G070400	0	0	0	3	0	4	9	7	12	0.0050517	down
Potri.011G071800	387	521	555	293	307	195	146	100	185	0.000118742	up
Potri.011G080400	84	119	217	62	85	76	31	22	52	0.000743751	up
Potri.011G080900	1538	1173	937	2013	1964	2491	3087	3551	2628	0.00114767	down
Potri.011G081500	620	813	762	433	495	436	250	172	306	4.63328e-06	up
Potri.011G084900	71	170	317	29	38	40	16	4	4	5.4777e-06	up
Potri.011G087000	171	121	84	68	52	40	26	16	22	3.05171e-05	up
Potri.011G087500	7800	11510	13198	3529	5718	3404	1687	1365	2193	1.71812e-06	up
Potri.011G092500	1073	1331	1411	736	815	666	401	360	436	5.71952e-07	up
Potri.011G093700	66	106	70	38	37	53	22	17	19	5.09141e-05	up
Potri.011G097900	0	1	0	2	0	2	15	10	12	1.94772e-06	down
Potri.011G098300	1190	1693	1896	899	1249	733	506	369	536	2.77785e-06	up
Potri.011G107500	17	8	2	18	15	14	29	24	35	0.00450187	down
Potri.011G109900	105	148	167	54	70	48	24	17	54	0.00248587	up
Potri.011G110300	20	20	7	8	4	21	4	4	0	0.00887312	up
Potri.011G112400	36	48	39	134	265	122	148	285	465	0.00849039	down
Potri.011G114000	2	3	1	2	1	1	12	5	23	2.39212e-05	down
Potri.011G115400	80	89	111	32	45	36	7	7	5	7.85019e-10	up
Potri.011G115600	731	782	888	567	643	604	146	149	209	9.39789e-29	up
Potri.011G117400	3	1	0	64	49	52	1	1	1	0.00180123	up
Potri.011G121600	59	74	112	28	33	30	14	26	19	0.00695335	up
Potri.011G122400	85	42	18	39	24	46	130	80	83	0.00128904	down
Potri.011G123300	5382	4465	4964	3754	4347	4137	1033	2484	1156	5.19184e-07	up
Potri.011G123500	1187	1353	1504	1383	1802	972	728	568	466	2.1265e-07	up
Potri.011G123700	3456	2922	2584	5236	4685	5323	8861	7769	7140	5.43729e-05	down
Potri.011G124900	13	14	12	26	8	18	21	34	32	0.00582036	down
Potri.011G126400	36	22	38	22	57	39	108	80	80	1.37727e-06	down
Potri.011G126900	18	18	34	41	76	5	5	7	4	0.00126204	up
Potri.011G129100	23	14	24	36	24	24	59	30	48	0.00146544	down
Potri.011G129700	259	393	358	266	262	284	92	139	111	6.21954e-11	up
Potri.011G129900	32	31	26	22	21	8	9	8	10	0.00893744	up
Potri.011G130800	20	18	6	25	20	28	27	39	43	0.0101101	down
Potri.011G131500	100	111	139	41	55	64	26	17	37	0.000287282	up
Potri.011G135700	31	51	63	20	37	9	3	1	3	7.01827e-07	up
Potri.011G138500	7	9	14	3	12	14	36	10	27	0.00452204	down
Potri.011G139700	476	691	792	177	282	147	133	104	120	0.000522668	up
Potri.011G140800	2896	2840	2693	3082	2286	2666	5145	4773	4752	1.30149e-18	down
Potri.011G142700	306	251	225	690	560	875	946	1396	750	0.00736612	down
Potri.011G143400	38	37	24	33	52	25	14	10	2	7.51567e-05	up
Potri.011G144500	100	106	131	88	102	79	51	33	46	7.40236e-07	up
Potri.011G146900	316	539	442	143	285	155	131	51	125	0.000884206	up
Potri.011G147100	9	7	6	3	13	1	0	0	0	0.000442397	up
Potri.011G147600	123	164	169	67	48	91	39	33	53	0.00213923	up
Potri.011G150200	77	163	250	77	91	67	41	28	66	0.00697447	up
Potri.011G150300	19	34	29	26	22	278	134	1649	34	0.0107607	down
Potri.011G150800	343	518	668	285	308	219	113	120	110	2.82576e-07	up
Potri.011G150900	36	41	43	12	21	11	15	0	2	0.00962678	up
Potri.011G154700	113	140	150	57	43	44	17	27	36	0.000807248	up
Potri.011G155900	0	1	0	1	3	0	27	10	5	4.26426e-05	down
Potri.011G156500	65	74	90	42	44	28	11	15	34	0.00289107	up
Potri.011G158300	115	95	39	106	75	153	180	281	182	0.000517248	down
Potri.011G162800	1	0	2	4	5	7	74	3	29	0.00017381	down
Potri.011G162900	0	0	0	1	1	3	30	8	4	0.000159822	down
Potri.011G163500	22	27	39	20	10	20	5	10	9	0.00610233	up
Potri.011G165000	942	762	669	2075	1667	2654	2963	2728	3294	0.00744998	down
Potri.011G165500	25	35	38	21	28	25	14	4	17	0.00471713	up
Potri.011G165700	70	71	81	88	106	103	269	179	134	2.34781e-07	down
Potri.011G165900	151	174	215	106	173	132	455	335	218	2.36626e-07	down
Potri.011G166300	40	49	34	14	39	18	5	11	19	0.0110102	up
Potri.011G166700	400	491	266	533	1169	645	1018	1047	1199	0.0053014	down
Potri.011G167000	84	55	30	82	77	84	200	174	239	5.13684e-08	down
Potri.011G169600	519	648	773	420	508	335	191	197	264	2.58571e-06	up
Potri.012G001500	66	100	81	286	297	358	1267	440	572	0.00263137	down
Potri.012G001600	171	236	211	340	336	343	853	344	692	3.45385e-05	down
Potri.012G006300	24	17	29	12	27	12	21	28	89	0.00543632	down
Potri.012G007300	31	37	49	2	2	5	4	0	3	0.0102965	up
Potri.012G007800	10	12	12	26	22	22	45	39	27	0.00124935	down
Potri.012G007932	51	44	43	107	101	71	167	183	91	0.00122088	down
Potri.012G014500	199	248	159	466	518	442	526	513	842	0.00942668	down
Potri.012G017800	63	70	90	48	35	50	12	16	34	0.000655482	up
Potri.012G018300	18	11	17	2	8	8	2	2	3	0.0107368	up
Potri.012G019200	15	12	5	17	12	19	30	23	28	0.00219798	down
Potri.012G019700	69	43	44	62	81	62	188	72	83	0.00163511	down
Potri.012G021500	17	17	13	21	13	11	28	34	25	0.000367603	down
Potri.012G032900	71	90	74	51	56	45	25	36	18	0.000145	up
Potri.012G035200	67	41	26	94	72	106	193	151	165	0.000283966	down
Potri.012G038100	30	13	25	23	22	30	10	7	13	0.0103781	up
Potri.012G038300	157	119	84	142	146	169	303	351	382	1.71093e-10	down
Potri.012G038700	11	10	10	23	13	23	31	27	33	0.00267401	down
Potri.012G040050	23	13	15	18	14	25	38	44	27	0.000319027	down
Potri.012G042100	210	264	251	131	133	152	69	45	91	1.04585e-05	up
Potri.012G042200	339	240	382	519	577	476	1368	662	569	0.000543339	down
Potri.012G043900	4803	6080	6019	2763	3612	2422	1840	1307	1919	4.69716e-05	up
Potri.012G044500	37	36	24	33	34	32	77	79	66	3.83474e-11	down
Potri.012G047200	730	1259	1210	891	950	577	318	228	557	0.000121153	up
Potri.012G048600	697	884	1017	546	616	457	265	328	310	4.43388e-06	up
Potri.012G050100	38	28	29	27	20	33	13	6	4	3.59699e-05	up
Potri.012G054100	39	33	46	17	28	29	9	10	20	0.00566801	up
Potri.012G054300	3059	3863	4052	1732	2761	1256	514	488	697	3.87968e-11	up
Potri.012G054400	188	158	181	55	43	82	29	37	50	0.00323547	up
Potri.012G056400	80	163	114	75	54	45	32	24	47	0.0037452	up
Potri.012G058300	164	247	297	87	108	95	32	29	35	6.03833e-08	up
Potri.012G058400	131	124	136	67	49	78	28	12	34	8.54934e-06	up
Potri.012G059900	92	72	57	16	9	16	3	2	7	6.36331e-05	up
Potri.012G065750	315	363	349	114	211	144	97	55	85	5.61485e-05	up
Potri.012G070600	483	372	306	517	379	603	823	703	847	4.25713e-05	down
Potri.012G071100	230	433	569	130	145	161	65	47	78	2.79213e-05	up
Potri.012G071500	757	931	754	1479	1522	1859	2163	3154	1922	0.000990625	down
Potri.012G076201	393	524	544	213	345	188	101	73	114	1.09186e-07	up
Potri.012G078500	144	218	220	148	137	131	51	69	77	4.29785e-07	up
Potri.012G081000	115	91	121	81	73	47	38	22	39	0.000115666	up
Potri.012G081300	293	623	714	201	565	157	37	27	49	7.3851e-13	up
Potri.012G081500	844	1203	1192	559	861	545	330	358	253	5.54344e-07	up
Potri.012G082400	249	337	388	162	204	142	119	84	111	0.000574584	up
Potri.012G083300	573	417	419	615	659	517	200	175	272	1.13768e-06	up
Potri.012G083500	145	275	387	96	163	75	20	12	25	2.87235e-10	up
Potri.012G084700	138	157	189	91	100	92	55	35	40	8.03478e-07	up
Potri.012G085000	56	27	30	75	42	60	99	154	53	0.00363835	down
Potri.012G086500	322	477	529	179	323	181	111	91	147	0.000106502	up
Potri.012G087100	228	294	270	97	170	90	60	33	56	6.00258e-06	up
Potri.012G088100	203	300	229	56	114	88	49	34	38	5.55783e-05	up
Potri.012G091300	198	381	229	106	179	60	44	31	79	0.000436896	up
Potri.012G091500	641	1384	926	418	859	318	186	168	307	6.16904e-05	up
Potri.012G099300	2943	3972	4271	2037	2673	1542	1320	827	1198	2.87177e-05	up
Potri.012G100200	30	62	69	46	68	45	12	3	15	1.80473e-07	up
Potri.012G100700	32	61	120	9	14	14	3	1	4	3.78473e-05	up
Potri.012G101000	18	18	45	10	20	15	5	4	2	0.000246909	up
Potri.012G101100	128	180	259	60	94	63	65	28	32	0.00214618	up
Potri.012G101200	143	290	464	78	149	61	9	16	16	6.53549e-10	up
Potri.012G104300	30	35	17	111	97	112	244	210	228	0.000617844	down
Potri.012G104600	17	9	3	17	14	31	38	55	35	0.00243969	down
Potri.012G105500	202	235	249	119	115	122	55	27	57	2.22777e-07	up
Potri.012G108900	18	19	7	15	10	3	1	2	3	0.00293185	up
Potri.012G111000	350	490	426	312	252	224	170	174	84	0.000162105	up
Potri.012G113500	497	546	540	496	537	472	229	230	203	3.57917e-30	up
Potri.012G123900	251	330	306	349	454	240	87	84	140	1.20626e-08	up
Potri.012G126000	2840	4401	4277	1244	1996	1092	722	589	900	5.59556e-05	up
Potri.012G126100	56	60	42	116	81	96	146	101	200	0.00158177	down
Potri.012G126400	414	608	773	256	438	178	85	95	125	5.13302e-07	up
Potri.012G127500	1981	2315	2400	1344	1423	963	712	541	697	1.35315e-06	up
Potri.012G128100	2372	3824	3597	2103	3367	1512	905	973	1185	1.06785e-06	up
Potri.012G129400	2	1	0	1	0	1	6	3	4	0.0111865	down
Potri.012G129900	211	420	456	169	269	125	63	64	142	0.000760747	up
Potri.012G130400	320	256	207	74	80	117	85	27	47	0.00214845	up
Potri.012G132000	1	0	0	3	2	0	10	4	5	0.00587818	down
Potri.012G132300	33	36	21	27	14	18	2	0	2	5.85322e-07	up
Potri.012G133500	41	38	24	9	20	8	1	3	3	4.91116e-05	up
Potri.012G135100	46	54	46	66	67	59	30	17	15	2.86063e-05	up
Potri.012G137200	257	209	172	273	317	220	649	377	527	6.64288e-08	down
Potri.012G138800	103	236	346	45	111	43	3	3	4	2.18562e-12	up
Potri.012G139300	27	34	21	18	41	18	1	6	8	2.84001e-05	up
Potri.012G140600	10	10	17	5	8	3	0	2	3	0.0106957	up
Potri.012G141500	50	58	96	22	30	15	9	8	14	0.000767462	up
Potri.012G142000	5	29	11	1	4	3	1	0	1	0.0108647	up
Potri.012G143600	2	8	3	9	12	26	38	23	45	0.00307542	down
Potri.013G000900	158	193	230	87	78	124	40	41	62	7.09832e-05	up
Potri.013G002200	113	133	154	49	66	54	49	26	40	0.00517918	up
Potri.013G003500	571	964	1658	323	516	327	157	99	139	1.08377e-06	up
Potri.013G005000	36	21	13	1	3	5	0	0	0	0.000122387	up
Potri.013G007401	36	52	26	8	9	7	4	2	4	0.00118019	up
Potri.013G012300	201	189	246	395	518	316	909	446	373	0.00648733	down
Potri.013G013400	5	15	10	5	6	7	2	1	1	0.00628331	up
Potri.013G014300	7	10	4	13	7	11	26	28	8	0.00561854	down
Potri.013G014400	18	17	20	33	37	10	54	42	35	0.00380515	down
Potri.013G020200	25	18	20	18	12	7	3	2	0	4.98619e-05	up
Potri.013G022600	53	65	70	26	38	33	13	7	24	0.000505359	up
Potri.013G024900	55	92	85	40	36	35	16	14	12	5.26455e-06	up
Potri.013G026900	10	17	7	8	7	12	1	5	2	0.0104276	up
Potri.013G027100	27	31	26	56	31	52	114	46	135	0.000126555	down
Potri.013G028300	1376	1611	1257	408	540	453	380	291	325	0.00191243	up
Potri.013G029700	9	4	7	14	8	12	12	21	32	0.00336284	down
Potri.013G029900	541	818	742	404	574	345	219	123	354	0.000921474	up
Potri.013G036400	138	195	256	112	143	113	39	37	50	1.67203e-09	up
Potri.013G037000	12	9	3	17	16	10	19	36	30	0.00111942	down
Potri.013G037500	3	0	1	8	6	1	6	15	20	0.00813615	down
Potri.013G039000	650	930	1082	337	565	321	198	128	164	5.67051e-07	up
Potri.013G039300	0	0	1	1	3	1	20	8	4	0.000227198	down
Potri.013G042800	1034	1055	956	736	955	666	420	324	423	1.36422e-11	up
Potri.013G048800	182	189	154	31	17	44	23	9	7	0.000145895	up
Potri.013G048900	133	147	148	53	55	72	28	18	55	0.00188066	up
Potri.013G051300	79	128	140	65	87	50	41	33	39	0.000676124	up
Potri.013G053001	0	4	3	12	8	19	25	46	34	0.00230441	down
Potri.013G053200	313	416	485	163	144	184	59	56	158	0.00159841	up
Potri.013G055000	57	90	100	26	56	40	8	8	2	2.7698e-09	up
Potri.013G055500	160	250	325	113	141	119	69	49	76	0.000126702	up
Potri.013G056500	5	5	4	25	15	28	35	79	53	0.000951208	down
Potri.013G058300	1188	1512	1467	770	973	677	471	395	473	2.31974e-06	up
Potri.013G059000	10	8	12	24	16	24	39	21	40	0.00505033	down
Potri.013G060800	195	182	165	64	72	100	87	34	29	0.00784444	up
Potri.013G064200	170	196	251	122	131	101	66	61	68	3.02203e-05	up
Potri.013G065800	18	19	13	20	25	17	28	48	35	0.000134179	down
Potri.013G067000	46	71	108	32	115	20	7	15	20	0.000400604	up
Potri.013G073900	1494	1469	1094	1940	1655	1979	3517	3289	3780	1.84258e-09	down
Potri.013G076100	416	374	358	859	776	982	1003	1456	980	0.00790755	down
Potri.013G077500	62	62	53	24	29	35	12	14	11	3.52515e-05	up
Potri.013G079700	48	65	40	66	54	45	98	96	112	2.23629e-08	down
Potri.013G081600	195	209	223	75	85	109	46	40	80	0.00186445	up
Potri.013G085400	2	3	0	3	2	1	7	13	6	0.000964968	down
Potri.013G090000	1047	912	823	1520	1450	1752	2251	2733	1793	0.000533326	down
Potri.013G090100	2	9	3	7	4	2	13	15	9	0.00358034	down
Potri.013G090200	32	35	19	58	62	97	108	147	112	0.00177681	down
Potri.013G095500	275	252	248	232	323	240	839	354	385	5.51738e-06	down
Potri.013G098900	50	24	25	54	48	44	187	75	118	1.4009e-06	down
Potri.013G100500	114	91	68	309	236	385	528	594	433	0.0038299	down
Potri.013G101000	9496	8654	4730	8189	11279	8195	36098	31530	15478	3.05029e-10	down
Potri.013G106700	100	105	128	16	27	20	13	11	13	0.00092892	up
Potri.013G108100	196	157	157	234	180	229	365	335	394	5.18465e-08	down
Potri.013G108900	177	158	129	40	29	55	42	9	12	0.00151792	up
Potri.013G109000	835	765	625	1081	1115	1199	2085	2072	2038	4.82341e-08	down
Potri.013G109300	1297	1306	1252	523	600	490	360	297	269	5.48173e-05	up
Potri.013G113100	57	62	72	23	32	14	2	6	4	4.21277e-07	up
Potri.013G117000	82	58	82	159	144	166	246	247	221	0.000855747	down
Potri.013G117200	498	659	702	246	357	290	170	145	223	0.000337599	up
Potri.013G119600	8	18	11	27	25	67	271	335	190	5.94656e-10	down
Potri.013G119800	2	0	0	3	0	13	33	39	5	0.0115482	down
Potri.013G121400	69	48	35	51	19	69	106	85	106	0.000969487	down
Potri.013G122000	11	10	11	9	18	19	18	26	29	0.00406629	down
Potri.013G127900	222	251	282	127	111	132	59	50	111	0.00132066	up
Potri.013G131000	40	43	45	25	30	21	18	12	13	0.00213452	up
Potri.013G134300	8	2	0	8	2	6	51	19	4	0.00345714	down
Potri.013G147500	149	190	180	79	93	66	53	34	59	0.00102075	up
Potri.013G148700	238	417	457	97	200	113	55	54	72	3.69196e-05	up
Potri.013G150800	202	444	614	97	165	112	57	62	87	0.000868607	up
Potri.013G150900	16	59	53	5	20	10	3	5	2	0.000664214	up
Potri.013G153800	8	4	2	0	5	2	0	0	0	0.0100292	up
Potri.013G156000	886	789	675	1139	1127	1159	2004	1844	1463	6.45131e-06	down
Potri.013G156500	693	622	502	1165	1197	1132	1866	1500	2294	0.00013552	down
Potri.013G157000	29	24	20	29	31	33	61	53	44	1.09512e-05	down
Potri.013G158500	37	23	12	51	61	45	104	126	73	0.000451525	down
Potri.013G159800	215	197	209	343	285	418	631	657	529	9.63092e-06	down
Potri.013G160300	30	39	24	8	15	6	4	5	7	0.00842759	up
Potri.013G160600	755	550	496	1052	973	1239	1816	1895	2024	2.26011e-05	down
Potri.014G002550	15	26	10	21	19	20	42	37	31	0.000148271	down
Potri.014G007100	161	175	166	64	84	65	32	39	33	2.21194e-05	up
Potri.014G008100	127	217	216	86	126	60	43	31	49	5.0858e-05	up
Potri.014G009300	9	10	6	5	8	5	11	14	21	0.00303529	down
Potri.014G012200	233	310	398	130	217	136	80	52	85	1.01486e-05	up
Potri.014G012600	17	10	8	24	13	15	38	20	28	0.00467677	down
Potri.014G012800	740	1067	983	197	353	310	144	70	56	3.21589e-07	up
Potri.014G013300	121	150	145	75	32	104	41	28	57	0.00960795	up
Potri.014G013600	802	1041	871	438	490	403	180	209	347	0.00011476	up
Potri.014G014500	65	55	30	41	45	36	19	12	15	4.49722e-05	up
Potri.014G017100	4	6	2	6	2	8	0	0	0	0.00113879	up
Potri.014G017400	348	444	672	189	262	239	71	62	94	1.27882e-08	up
Potri.014G020100	7	5	4	5	9	3	19	9	14	0.0018103	down
Potri.014G021700	2	5	2	2	3	4	0	0	0	0.006021	up
Potri.014G022800	130	86	54	120	118	102	251	167	230	7.68432e-06	down
Potri.014G023000	948	1292	1471	693	1081	679	325	230	332	3.29393e-11	up
Potri.014G024300	91	106	123	50	79	62	30	35	39	0.000144813	up
Potri.014G025000	17	36	20	36	39	11	9	6	11	0.00468351	up
Potri.014G025800	200	210	228	96	99	85	47	32	75	0.000395292	up
Potri.014G027800	48	67	21	105	61	205	655	428	257	1.30488e-05	down
Potri.014G031300	34	18	19	52	21	46	54	67	56	0.00965062	down
Potri.014G033600	11	3	12	27	41	13	4	0	2	0.00161623	up
Potri.014G037200	8	4	0	9	3	10	24	15	16	0.00459599	down
Potri.014G038300	70	115	76	57	85	52	146	101	153	1.52004e-05	down
Potri.014G039000	7	1	1	7	18	3	50	26	21	0.000718912	down
Potri.014G041700	66	80	89	56	43	62	32	26	26	9.67279e-05	up
Potri.014G043000	25	16	14	8	26	15	43	19	51	0.00202996	down
Potri.014G050000	360	474	437	195	213	166	69	48	101	2.0632e-07	up
Potri.014G050200	16	20	24	1	7	7	2	1	2	0.00472368	up
Potri.014G057800	36	42	22	18	24	41	16	3	2	0.000734535	up
Potri.014G059300	60	82	36	9	16	35	12	4	1	0.000556869	up
Potri.014G059800	104	46	11	128	58	141	401	221	432	0.000150939	down
Potri.014G060000	28	36	44	20	14	24	6	11	10	0.00152571	up
Potri.014G063300	8	6	7	18	7	15	24	24	22	0.00204031	down
Potri.014G063900	37	32	22	47	31	43	71	57	70	8.44995e-05	down
Potri.014G064801	38	26	32	57	48	36	82	72	95	8.69099e-06	down
Potri.014G067100	14	11	14	11	5	19	5	3	0	0.00434727	up
Potri.014G068700	456	552	545	176	316	223	136	76	126	1.35529e-05	up
Potri.014G070000	421	469	485	389	371	326	146	142	197	4.23579e-14	up
Potri.014G070800	110	100	99	121	134	85	32	16	25	4.06777e-14	up
Potri.014G071200	68	87	46	31	35	42	1	2	2	8.62875e-11	up
Potri.014G072000	455	433	376	661	684	576	1120	1032	888	2.94521e-06	down
Potri.014G072150	3	2	3	7	7	9	14	15	11	0.00478417	down
Potri.014G074100	13	13	10	12	7	6	15	14	28	0.00794559	down
Potri.014G074500	302	374	204	139	214	117	90	75	69	4.88307e-05	up
Potri.014G074600	329	343	479	445	555	467	149	117	175	1.17051e-09	up
Potri.014G075600	481	625	665	341	368	317	148	169	236	1.17729e-05	up
Potri.014G080100	1	4	1	3	7	0	12	8	26	0.00058586	down
Potri.014G084200	165	273	289	53	50	62	26	30	31	0.000200699	up
Potri.014G084800	30	48	69	22	19	12	7	4	8	0.000253289	up
Potri.014G087400	29	43	54	14	22	35	8	8	17	0.00396206	up
Potri.014G089700	657	684	711	161	224	164	77	84	119	6.1314e-05	up
Potri.014G093200	477	724	1047	322	564	285	148	138	174	1.6656e-06	up
Potri.014G093400	48	72	100	36	31	14	8	11	15	0.000478849	up
Potri.014G094500	63	63	39	52	60	48	26	19	23	4.86306e-05	up
Potri.014G094600	13	12	9	10	14	17	17	23	33	0.00184474	down
Potri.014G095100	91	54	60	70	49	56	150	108	108	1.34779e-06	down
Potri.014G095200	1	2	0	3	2	4	4	7	11	0.00894634	down
Potri.014G096200	40	27	40	61	89	60	136	52	135	0.00486591	down
Potri.014G097700	742	637	603	770	806	789	1350	1487	1006	2.60586e-08	down
Potri.014G098600	1615	1350	935	2563	2276	2470	3423	3350	3375	0.00171918	down
Potri.014G100200	103	137	166	84	127	97	59	35	55	1.78365e-05	up
Potri.014G100400	278	335	327	164	217	208	112	93	119	2.30596e-06	up
Potri.014G100800	9	10	12	22	38	12	2	1	4	0.000534713	up
Potri.014G101300	240	250	275	150	110	155	52	70	98	0.000101558	up
Potri.014G101500	67	94	104	33	53	41	15	26	21	0.000229885	up
Potri.014G102501	19	43	49	47	47	29	75	31	122	0.00668047	down
Potri.014G102600	43	15	6	61	46	38	113	64	94	0.00691907	down
Potri.014G106100	48	103	157	15	16	20	10	4	3	9.25137e-05	up
Potri.014G106500	33	45	63	11	21	14	5	6	4	0.000123553	up
Potri.014G107200	549	406	343	736	624	661	247	222	207	5.62324e-05	up
Potri.014G107400	11	10	4	8	11	5	1	1	2	0.00491222	up
Potri.014G108100	16	11	20	16	16	18	31	34	74	5.50607e-06	down
Potri.014G109200	1570	2355	2767	1753	2286	1233	345	329	869	1.91418e-07	up
Potri.014G111400	57	52	19	79	51	59	136	79	77	0.00661535	down
Potri.014G115700	25	58	26	5	2	6	1	0	0	0.000185665	up
Potri.014G118200	62	117	115	64	115	35	30	33	37	0.0020766	up
Potri.014G120700	773	609	516	1349	1131	1544	2601	2282	1866	0.00027946	down
Potri.014G122000	294	191	202	688	453	472	1341	1033	941	4.47429e-05	down
Potri.014G123600	32	31	34	11	18	6	3	2	3	7.88584e-05	up
Potri.014G123700	166	197	220	106	339	60	19	31	19	2.49672e-09	up
Potri.014G125100	415	571	615	211	200	275	115	96	203	0.00129646	up
Potri.014G125300	86	68	62	38	30	46	21	18	8	7.52095e-05	up
Potri.014G126100	257	302	308	533	449	562	689	722	830	0.000374381	down
Potri.014G130300	323	503	507	162	243	170	132	90	128	0.000690617	up
Potri.014G130900	757	830	986	670	934	443	232	250	251	4.53214e-12	up
Potri.014G131701	147	127	191	104	83	90	51	37	71	0.000770287	up
Potri.014G135000	37	39	31	34	23	32	90	106	37	1.4524e-05	down
Potri.014G135300	74	63	82	40	68	39	26	20	25	9.42689e-05	up
Potri.014G143100	128	164	146	50	95	76	41	40	49	0.000707104	up
Potri.014G143400	697	644	665	1060	1030	1196	1920	2042	1627	2.53954e-06	down
Potri.014G143500	45	33	30	24	18	27	11	19	8	0.0101127	up
Potri.014G145700	291	418	378	159	174	122	71	61	88	1.33044e-05	up
Potri.014G146000	46	37	32	91	40	80	319	207	390	1.59476e-11	down
Potri.014G146700	1	2	0	1	5	0	24	14	20	1.32739e-07	down
Potri.014G147900	397	388	527	732	700	857	1285	1636	1062	2.36104e-05	down
Potri.014G149200	1876	2015	1673	2483	2795	2683	4214	4536	3489	1.81052e-06	down
Potri.014G149700	25	29	19	36	34	25	70	37	67	3.86587e-05	down
Potri.014G150200	93	60	77	118	145	56	29	22	30	1.48211e-05	up
Potri.014G151800	111	214	419	64	187	79	45	33	85	0.00565484	up
Potri.014G155100	378	233	191	403	357	464	129	80	112	5.28889e-06	up
Potri.014G155900	114	112	150	65	52	84	42	38	33	0.0004164	up
Potri.014G156100	117	151	161	48	71	50	27	24	24	1.71842e-05	up
Potri.014G158400	1612	2004	2054	919	786	900	529	307	549	3.25628e-05	up
Potri.014G159800	225	167	121	513	393	383	880	762	728	0.000284437	down
Potri.014G161000	618	987	955	336	497	252	128	104	113	4.97022e-09	up
Potri.014G165000	296	268	396	82	181	97	75	90	66	0.00296527	up
Potri.014G165100	5263	3146	2241	5281	3523	4649	8069	5623	9113	0.000333309	down
Potri.014G167700	88	91	186	53	53	40	19	11	25	4.03734e-05	up
Potri.014G168100	143	156	176	196	160	185	253	230	418	9.29201e-06	down
Potri.014G168600	869	874	752	1365	1311	1579	2397	2530	2036	1.56469e-05	down
Potri.014G171100	16	21	24	23	20	25	10	4	5	0.000295203	up
Potri.014G172800	428	381	269	581	468	602	848	737	839	0.000208681	down
Potri.014G174700	831	1244	1530	500	749	464	337	313	378	0.000495909	up
[truncated: 536 more rows]
