# Supplementary material for: EARLY BUD BREAK 1 triggers bud break in peach trees by regulating hormone metabolism, the cell cycle, and cell wall modifications
Source: J Exp Bot. 2020 Mar 9;71(12):3512–23. doi: 10.1093/jxb/eraa119 (PMC7475240; doi:10.1093/jxb/eraa119)
Supplement: eraa119_suppl_Supplementary_Data_S2 [file eraa119_suppl_supplementary_data_s2.xlsx]

## Sheet: Sheet1
Dataset S2.KEGG pathways identified by differentially-expressed genes in EBB1-oe poplar.
Term_name	Map	q	DE_Gene	DE_Count	Links
Plant hormone signal transduction	map04075	0.000392085	Potri001G027000v31|K14492;Potri001G060400v31|K14488;Potri001G190300v31|K14484;Potri001G191900v31|K14490;Potri001G410400v31|K14487;Potri002G024700v31|K14486;Potri002G039100v31|K14516;Potri002G123000v31|K14505;Potri002G206400v31|K14487;Potri003G088900v31|K14500;Potri003G091700v31|K14496;Potri003G161300v31|K14487;Potri004G164300v31|K14488;Potri004G185900v31|K14490;Potri005G040400v31|K14490;Potri005G…	44	http://www.kegg.jp/pathway/map04075+K14492+K14488+K14484+K14490+K14487+K14486+K14516+K14505+K14500+K14496+K14431+K13946+K14432+K14508
Zeatin biosynthesis	map00908	0.0117439	Potri001G020900v31|K00279;Potri002G030500v31|K00279;Potri005G232300v31|K00279;Potri010G030500v31|K10760;Potri012G142000v31|K10717;Potri016G057300v31|K13492;Potri017G114200v31|K10717;	7	http://www.kegg.jp/pathway/map00908+K00279+K10760+K10717+K13492
Tryptophan metabolism	map00380	0.0269777	Potri002G254200v31|K11816;Potri006G248200v31|K11816;Potri007G028200v31|K11816;Potri009G130500v31|K01426;Potri012G083300v31|K16903;Potri018G033200v31|K11816;Potri002G025500v31|K11818;Potri002G026300v31|K11818;Potri005G100400v31|K03781;Potri009G153600v31|K11817;Potri009G153800v31|K11817;	11	http://www.kegg.jp/pathway/map00380+K11816+K01426+K16903+K11818+K03781+K11817
