# Supplementary material for: EARLY BUD BREAK 1 triggers bud break in peach trees by regulating hormone metabolism, the cell cycle, and cell wall modifications
Source: J Exp Bot. 2020 Mar 9;71(12):3512–23. doi: 10.1093/jxb/eraa119 (PMC7475240; doi:10.1093/jxb/eraa119)
Supplement: eraa119_suppl_Supplementary_Data_S3 [file eraa119_suppl_supplementary_data_s3.xlsx]

## Sheet: Sheet1
Dataset S3. Ontology classification associated with BP of differentially-expressed genes in EBB1-oe poplar.
Accession	Term_name	q	DE_Gene	DE_Count	Links
GO:0009734	auxin-activated signaling pathway	7.779e-15	Potri.002G223400.v3.1|Potri.011G114000.v3.1|Potri.004G165300.v3.1|Potri.006G037000.v3.1|Potri.004G160600.v3.1|Potri.002G003500.v3.1|Potri.005G213800.v3.1|Potri.015G006800.v3.1|Potri.001G431300.v3.1|Potri.009G140900.v3.1|Potri.005G236700.v3.1|Potri.005G099300.v3.1|Potri.001G437400.v3.1|Potri.003G065300.v3.1|Potri.005G225800.v3.1|Potri.003G093000.v3.1|Potri.012G047200.v3.1|Potri.001G064100.v3.1|Pot…	74	http://amigo.geneontology.org/amigo/term/GO:0009734
GO:0032502	developmental process	5.29973e-14	Potri.014G012600.v3.1|Potri.014G131701.v3.1|Potri.016G054800.v3.1|Potri.009G140900.v3.1|Potri.010G059550.v3.1|Potri.013G077500.v3.1|Potri.001G115200.v3.1|Potri.006G196500.v3.1|Potri.001G188800.v3.1|Potri.006G098700.v3.1|Potri.006G061000.v3.1|Potri.015G093400.v3.1|Potri.008G189700.v3.1|Potri.002G132900.v3.1|Potri.012G083500.v3.1|Potri.015G050500.v3.1|Potri.002G025500.v3.1|Potri.016G054200.v3.1|Pot…	384	http://amigo.geneontology.org/amigo/term/GO:0032502
GO:0042445	hormone metabolic process	8.14908e-14	Potri.014G012600.v3.1|Potri.010G030500.v3.1|Potri.003G057400.v3.1|Potri.001G276200.v3.1|Potri.004G160600.v3.1|Potri.005G118200.v3.1|Potri.004G179300.v3.1|Potri.007G026500.v3.1|Potri.012G006300.v3.1|Potri.004G181800.v3.1|Potri.005G047800.v3.1|Potri.001G270600.v3.1|Potri.011G020900.v3.1|Potri.016G031700.v3.1|Potri.011G150200.v3.1|Potri.006G154500.v3.1|Potri.011G150300.v3.1|Potri.008G067500.v3.1|Pot…	71	http://amigo.geneontology.org/amigo/term/GO:0042445
GO:0097659	nucleic acid-templated transcription	1.86767e-13	Potri.002G059100.v3.1|Potri.014G096200.v3.1|Potri.005G119601.v3.1|Potri.014G071200.v3.1|Potri.010G087200.v3.1|Potri.002G065600.v3.1|Potri.017G048000.v3.1|Potri.006G037600.v3.1|Potri.011G115400.v3.1|Potri.005G122500.v3.1|Potri.007G008200.v3.1|Potri.009G027600.v3.1|Potri.004G111100.v3.1|Potri.018G140900.v3.1|Potri.002G259000.v3.1|Potri.001G028400.v3.1|Potri.002G149600.v3.1|Potri.001G460600.v3.1|Pot…	335	http://amigo.geneontology.org/amigo/term/GO:0097659
GO:0006351	transcription, DNA-templated	1.86767e-13	Potri.002G059100.v3.1|Potri.014G096200.v3.1|Potri.005G119601.v3.1|Potri.014G071200.v3.1|Potri.010G087200.v3.1|Potri.002G065600.v3.1|Potri.017G048000.v3.1|Potri.006G037600.v3.1|Potri.011G115400.v3.1|Potri.005G122500.v3.1|Potri.007G008200.v3.1|Potri.009G027600.v3.1|Potri.004G111100.v3.1|Potri.018G140900.v3.1|Potri.002G259000.v3.1|Potri.001G028400.v3.1|Potri.002G149600.v3.1|Potri.001G460600.v3.1|Pot…	335	http://amigo.geneontology.org/amigo/term/GO:0006351
GO:0048856	anatomical structure development	5.01988e-12	Potri.008G175301.v3.1|Potri.008G137500.v3.1|Potri.010G122400.v3.1|Potri.011G115400.v3.1|Potri.009G140900.v3.1|Potri.002G114800.v3.1|Potri.006G061300.v3.1|Potri.002G259000.v3.1|Potri.001G028400.v3.1|Potri.002G026300.v3.1|Potri.005G118200.v3.1|Potri.006G037000.v3.1|Potri.006G177500.v3.1|Potri.001G086000.v3.1|Potri.001G276200.v3.1|Potri.001G060400.v3.1|Potri.016G057300.v3.1|Potri.003G022800.v3.1|Pot…	265	http://amigo.geneontology.org/amigo/term/GO:0048856
GO:0032774	RNA biosynthetic process	5.46091e-12	Potri.002G059100.v3.1|Potri.014G096200.v3.1|Potri.005G119601.v3.1|Potri.014G071200.v3.1|Potri.010G087200.v3.1|Potri.002G065600.v3.1|Potri.017G048000.v3.1|Potri.006G037600.v3.1|Potri.011G115400.v3.1|Potri.005G122500.v3.1|Potri.007G008200.v3.1|Potri.009G027600.v3.1|Potri.004G111100.v3.1|Potri.018G140900.v3.1|Potri.002G259000.v3.1|Potri.001G028400.v3.1|Potri.002G149600.v3.1|Potri.001G460600.v3.1|Pot…	338	http://amigo.geneontology.org/amigo/term/GO:0032774
GO:0010817	regulation of hormone levels	2.71655e-11	Potri.014G012600.v3.1|Potri.008G013100.v3.1|Potri.006G037000.v3.1|Potri.009G140900.v3.1|Potri.011G150200.v3.1|Potri.006G154500.v3.1|Potri.002G187400.v3.1|Potri.001G276200.v3.1|Potri.016G057300.v3.1|Potri.005G210300.v3.1|Potri.003G063400.v3.1|Potri.015G002800.v3.1|Potri.010G089200.v3.1|Potri.002G129700.v3.1|Potri.009G055700.v3.1|Potri.002G224100.v3.1|Potri.005G118200.v3.1|Potri.002G025500.v3.1|Pot…	88	http://amigo.geneontology.org/amigo/term/GO:0010817
GO:0042446	hormone biosynthetic process	5.26094e-11	Potri.014G012600.v3.1|Potri.010G030500.v3.1|Potri.005G237600.v3.1|Potri.004G160600.v3.1|Potri.007G026500.v3.1|Potri.018G065600.v3.1|Potri.009G153800.v3.1|Potri.005G047800.v3.1|Potri.001G270600.v3.1|Potri.011G020900.v3.1|Potri.008G067500.v3.1|Potri.008G082700.v3.1|Potri.002G025500.v3.1|Potri.005G210300.v3.1|Potri.002G126100.v3.1|Potri.001G270800.v3.1|Potri.002G129700.v3.1|Potri.003G057400.v3.1|Pot…	51	http://amigo.geneontology.org/amigo/term/GO:0042446
GO:0009851	auxin biosynthetic process	1.25499e-09	Potri.007G017500.v3.1|Potri.002G026300.v3.1|Potri.004G160600.v3.1|Potri.012G083300.v3.1|Potri.001G027700.v3.1|Potri.009G153600.v3.1|Potri.009G153800.v3.1|Potri.009G070800.v3.1|Potri.007G028200.v3.1|Potri.003G196100.v3.1|Potri.006G248200.v3.1|Potri.002G254200.v3.1|Potri.005G234200.v3.1|Potri.005G118200.v3.1|Potri.002G025500.v3.1|Potri.002G028500.v3.1|Potri.001G276200.v3.1|Potri.018G033200.v3.1	18	http://amigo.geneontology.org/amigo/term/GO:0009851
GO:0034654	nucleobase-containing compound biosynthetic process	1.87742e-09	Potri.008G131400.v3.1|Potri.007G008200.v3.1|Potri.001G190300.v3.1|Potri.018G057000.v3.1|Potri.013G077500.v3.1|Potri.001G115200.v3.1|Potri.001G188800.v3.1|Potri.008G118300.v3.1|Potri.005G131600.v3.1|Potri.015G050500.v3.1|Potri.015G031600.v3.1|Potri.003G132700.v3.1|Potri.008G025600.v3.1|Potri.008G116000.v3.1|Potri.001G235500.v3.1|Potri.008G064200.v3.1|Potri.010G197300.v3.1|Potri.014G095200.v3.1|Pot…	353	http://amigo.geneontology.org/amigo/term/GO:0034654
GO:0005975	carbohydrate metabolic process	4.72769e-09	Potri.008G131400.v3.1|Potri.011G044300.v3.1|Potri.016G106900.v3.1|Potri.005G229700.v3.1|Potri.016G054800.v3.1|Potri.006G122000.v3.1|Potri.016G077400.v3.1|Potri.006G210600.v3.1|Potri.004G192900.v3.1|Potri.012G017800.v3.1|Potri.005G061600.v3.1|Potri.018G103900.v3.1|Potri.004G064600.v3.1|Potri.006G016800.v3.1|Potri.006G071200.v3.1|Potri.005G003500.v3.1|Potri.005G063400.v3.1|Potri.006G144500.v3.1|Pot…	174	http://amigo.geneontology.org/amigo/term/GO:0005975
GO:0003002	regionalization	5.92985e-09	Potri.011G098300.v3.1|Potri.005G213800.v3.1|Potri.001G120200.v3.1|Potri.015G134800.v3.1|Potri.005G236700.v3.1|Potri.005G225600.v3.1|Potri.010G197300.v3.1|Potri.003G093000.v3.1|Potri.016G111400.v3.1|Potri.004G236500.v3.1|Potri.002G037500.v3.1|Potri.002G024700.v3.1|Potri.001G460400.v3.1|Potri.002G157800.v3.1|Potri.016G040500.v3.1|Potri.001G141400.v3.1|Potri.016G064300.v3.1|Potri.017G030600.v3.1|Pot…	38	http://amigo.geneontology.org/amigo/term/GO:0003002
GO:0018130	heterocycle biosynthetic process	6.99542e-09	Potri.008G131400.v3.1|Potri.007G008200.v3.1|Potri.005G100700.v3.1|Potri.001G190300.v3.1|Potri.018G057000.v3.1|Potri.013G077500.v3.1|Potri.001G115200.v3.1|Potri.001G188800.v3.1|Potri.008G118300.v3.1|Potri.005G131600.v3.1|Potri.015G050500.v3.1|Potri.002G025500.v3.1|Potri.015G031600.v3.1|Potri.003G132700.v3.1|Potri.008G025600.v3.1|Potri.008G116000.v3.1|Potri.001G083300.v3.1|Potri.011G025200.v3.1|Pot…	377	http://amigo.geneontology.org/amigo/term/GO:0018130
GO:0009755	hormone-mediated signaling pathway	1.38518e-08	Potri.006G037000.v3.1|Potri.014G126100.v3.1|Potri.002G003500.v3.1|Potri.017G136500.v3.1|Potri.016G066700.v3.1|Potri.009G140900.v3.1|Potri.T178900.v3.1|Potri.005G040400.v3.1|Potri.001G060400.v3.1|Potri.001G190300.v3.1|Potri.002G037100.v3.1|Potri.002G129700.v3.1|Potri.011G140800.v3.1|Potri.005G077300.v3.1|Potri.011G129700.v3.1|Potri.018G053600.v3.1|Potri.015G093400.v3.1|Potri.006G098300.v3.1|Potri.…	141	http://amigo.geneontology.org/amigo/term/GO:0009755
GO:1901362	organic cyclic compound biosynthetic process	1.30972e-08	Potri.008G131400.v3.1|Potri.007G008200.v3.1|Potri.005G100700.v3.1|Potri.001G111700.v3.1|Potri.001G190300.v3.1|Potri.018G057000.v3.1|Potri.013G077500.v3.1|Potri.001G115200.v3.1|Potri.001G188800.v3.1|Potri.008G118300.v3.1|Potri.005G131600.v3.1|Potri.015G050500.v3.1|Potri.002G025500.v3.1|Potri.015G031600.v3.1|Potri.010G245266.v3.1|Potri.003G132700.v3.1|Potri.008G025600.v3.1|Potri.008G116000.v3.1|Pot…	408	http://amigo.geneontology.org/amigo/term/GO:1901362
GO:0009850	auxin metabolic process	1.65805e-08	Potri.001G276200.v3.1|Potri.004G160600.v3.1|Potri.004G179300.v3.1|Potri.009G153800.v3.1|Potri.002G025500.v3.1|Potri.007G141700.v3.1|Potri.011G059101.v3.1|Potri.018G033200.v3.1|Potri.002G026300.v3.1|Potri.001G027700.v3.1|Potri.009G070800.v3.1|Potri.003G196100.v3.1|Potri.005G118200.v3.1|Potri.017G032700.v3.1|Potri.012G083300.v3.1|Potri.009G153600.v3.1|Potri.011G059300.v3.1|Potri.007G017500.v3.1|Pot…	23	http://amigo.geneontology.org/amigo/term/GO:0009850
GO:0019438	aromatic compound biosynthetic process	2.02617e-08	Potri.008G131400.v3.1|Potri.007G008200.v3.1|Potri.005G100700.v3.1|Potri.001G190300.v3.1|Potri.018G057000.v3.1|Potri.013G121400.v3.1|Potri.013G077500.v3.1|Potri.001G115200.v3.1|Potri.001G188800.v3.1|Potri.008G118300.v3.1|Potri.005G131600.v3.1|Potri.015G050500.v3.1|Potri.002G025500.v3.1|Potri.015G031600.v3.1|Potri.003G132700.v3.1|Potri.008G025600.v3.1|Potri.008G116000.v3.1|Potri.011G025200.v3.1|Pot…	388	http://amigo.geneontology.org/amigo/term/GO:0019438
GO:0032501	multicellular organismal process	4.942e-08	Potri.008G137500.v3.1|Potri.010G122400.v3.1|Potri.014G131701.v3.1|Potri.009G140900.v3.1|Potri.002G114800.v3.1|Potri.006G061300.v3.1|Potri.002G259000.v3.1|Potri.018G146001.v3.1|Potri.017G055900.v3.1|Potri.005G118200.v3.1|Potri.002G157800.v3.1|Potri.001G060400.v3.1|Potri.016G057300.v3.1|Potri.005G213800.v3.1|Potri.002G126100.v3.1|Potri.002G151700.v3.1|Potri.002G079000.v3.1|Potri.014G094500.v3.1|Pot…	233	http://amigo.geneontology.org/amigo/term/GO:0032501
GO:0071555	cell wall organization	7.86504e-08	Potri.016G054800.v3.1|Potri.002G065300.v3.1|Potri.004G208300.v3.1|Potri.002G025500.v3.1|Potri.001G162400.v3.1|Potri.007G016700.v3.1|Potri.008G057100.v3.1|Potri.006G071200.v3.1|Potri.014G149700.v3.1|Potri.002G224600.v3.1|Potri.005G131600.v3.1|Potri.002G132900.v3.1|Potri.019G083600.v3.1|Potri.013G005000.v3.1|Potri.013G134300.v3.1|Potri.009G163900.v3.1|Potri.012G014500.v3.1|Potri.009G006600.v3.1|Pot…	95	http://amigo.geneontology.org/amigo/term/GO:0071555
GO:0045229	external encapsulating structure organization	1.43321e-07	Potri.016G054800.v3.1|Potri.002G065300.v3.1|Potri.004G208300.v3.1|Potri.002G025500.v3.1|Potri.005G061600.v3.1|Potri.007G016700.v3.1|Potri.006G196500.v3.1|Potri.008G057100.v3.1|Potri.006G071200.v3.1|Potri.014G149700.v3.1|Potri.002G224600.v3.1|Potri.005G131600.v3.1|Potri.002G132900.v3.1|Potri.019G083600.v3.1|Potri.013G005000.v3.1|Potri.013G134300.v3.1|Potri.009G163900.v3.1|Potri.012G014500.v3.1|Pot…	99	http://amigo.geneontology.org/amigo/term/GO:0045229
GO:0007389	pattern specification process	2.66282e-07	Potri.011G098300.v3.1|Potri.009G009900.v3.1|Potri.005G213800.v3.1|Potri.001G120200.v3.1|Potri.015G134800.v3.1|Potri.008G064200.v3.1|Potri.005G236700.v3.1|Potri.005G225600.v3.1|Potri.010G197300.v3.1|Potri.006G150300.v3.1|Potri.003G093000.v3.1|Potri.016G111400.v3.1|Potri.004G236500.v3.1|Potri.010G124200.v3.1|Potri.002G037500.v3.1|Potri.002G024700.v3.1|Potri.001G460400.v3.1|Potri.002G157800.v3.1|Pot…	45	http://amigo.geneontology.org/amigo/term/GO:0007389
GO:0009888	tissue development	5.59255e-07	Potri.011G098300.v3.1|Potri.003G107600.v3.1|Potri.005G213800.v3.1|Potri.005G064100.v3.1|Potri.015G134800.v3.1|Potri.T094500.v3.1|Potri.005G236700.v3.1|Potri.010G197300.v3.1|Potri.002G241300.v3.1|Potri.002G256500.v3.1|Potri.006G237500.v3.1|Potri.003G144900.v3.1|Potri.001G389300.v3.1|Potri.015G077100.v3.1|Potri.001G191900.v3.1|Potri.016G111400.v3.1|Potri.013G048800.v3.1|Potri.008G151800.v3.1|Potri.…	49	http://amigo.geneontology.org/amigo/term/GO:0009888
GO:0010074	maintenance of meristem identity	1.32279e-06	Potri.009G009900.v3.1|Potri.012G083300.v3.1|Potri.007G007400.v3.1|Potri.005G148400.v3.1|Potri.001G460400.v3.1|Potri.014G008100.v3.1|Potri.005G225600.v3.1|Potri.001G086000.v3.1|Potri.002G114800.v3.1|Potri.002G151700.v3.1|Potri.002G259000.v3.1|Potri.010G197300.v3.1|Potri.014G012200.v3.1|Potri.012G100200.v3.1|Potri.003G144900.v3.1|Potri.002G037500.v3.1	16	http://amigo.geneontology.org/amigo/term/GO:0010074
GO:0010087	phloem or xylem histogenesis	1.54701e-06	Potri.003G107600.v3.1|Potri.005G213800.v3.1|Potri.005G064100.v3.1|Potri.010G197300.v3.1|Potri.002G241300.v3.1|Potri.006G237500.v3.1|Potri.001G389300.v3.1|Potri.008G151800.v3.1|Potri.001G191900.v3.1|Potri.016G111400.v3.1|Potri.010G089200.v3.1|Potri.015G077100.v3.1|Potri.018G045100.v3.1|Potri.003G077900.v3.1|Potri.019G083600.v3.1|Potri.006G096600.v3.1|Potri.009G163900.v3.1|Potri.003G022800.v3.1|Pot…	26	http://amigo.geneontology.org/amigo/term/GO:0010087
GO:0019827	stem cell population maintenance	1.77555e-06	Potri.009G009900.v3.1|Potri.012G083300.v3.1|Potri.002G151700.v3.1|Potri.008G158800.v3.1|Potri.001G460400.v3.1|Potri.014G008100.v3.1|Potri.005G225600.v3.1|Potri.001G086000.v3.1|Potri.002G114800.v3.1|Potri.007G007400.v3.1|Potri.002G259000.v3.1|Potri.010G197300.v3.1|Potri.005G148400.v3.1|Potri.012G100200.v3.1|Potri.003G144900.v3.1|Potri.004G017500.v3.1|Potri.014G012200.v3.1|Potri.002G037500.v3.1	18	http://amigo.geneontology.org/amigo/term/GO:0019827
GO:0010067	procambium histogenesis	1.78233e-06	Potri.013G048800.v3.1|Potri.003G107600.v3.1|Potri.018G045100.v3.1|Potri.012G081300.v3.1|Potri.002G256500.v3.1|Potri.015G077100.v3.1|Potri.002G124100.v3.1|Potri.002G241300.v3.1|Potri.006G237500.v3.1	9	http://amigo.geneontology.org/amigo/term/GO:0010067
GO:0098727	maintenance of cell number	1.77555e-06	Potri.009G009900.v3.1|Potri.012G083300.v3.1|Potri.002G151700.v3.1|Potri.008G158800.v3.1|Potri.001G460400.v3.1|Potri.014G008100.v3.1|Potri.005G225600.v3.1|Potri.001G086000.v3.1|Potri.002G114800.v3.1|Potri.007G007400.v3.1|Potri.002G259000.v3.1|Potri.010G197300.v3.1|Potri.005G148400.v3.1|Potri.012G100200.v3.1|Potri.003G144900.v3.1|Potri.002G037500.v3.1|Potri.014G012200.v3.1|Potri.004G017500.v3.1	18	http://amigo.geneontology.org/amigo/term/GO:0098727
GO:0010199	organ boundary specification between lateral organs and the meristem	2.18802e-06	Potri.005G255900.v3.1|Potri.001G460400.v3.1|Potri.012G083500.v3.1|Potri.015G082200.v3.1|Potri.005G225600.v3.1|Potri.002G005800.v3.1|Potri.001G345700.v3.1|Potri.002G037500.v3.1	8	http://amigo.geneontology.org/amigo/term/GO:0010199
GO:0003006	developmental process involved in reproduction	2.21441e-06	Potri.014G012600.v3.1|Potri.008G137500.v3.1|Potri.001G084400.v3.1|Potri.014G084800.v3.1|Potri.016G054800.v3.1|Potri.002G114800.v3.1|Potri.018G146001.v3.1|Potri.006G177500.v3.1|Potri.010G059550.v3.1|Potri.016G057300.v3.1|Potri.004G064600.v3.1|Potri.001G115200.v3.1|Potri.014G094500.v3.1|Potri.019G093900.v3.1|Potri.006G085900.v3.1|Potri.006G061000.v3.1|Potri.009G055700.v3.1|Potri.010G055400.v3.1|Pot…	168	http://amigo.geneontology.org/amigo/term/GO:0003006
GO:0010154	fruit development	2.22847e-06	Potri.019G020700.v3.1|Potri.001G331100.v3.1|Potri.001G120200.v3.1|Potri.014G025800.v3.1|Potri.004G217200.v3.1|Potri.010G197300.v3.1|Potri.016G031700.v3.1|Potri.010G102300.v3.1|Potri.T104100.v3.1|Potri.004G012700.v3.1|Potri.010G055400.v3.1|Potri.004G012500.v3.1	12	http://amigo.geneontology.org/amigo/term/GO:0010154
GO:0065008	regulation of biological quality	2.33745e-06	Potri.014G012600.v3.1|Potri.008G175301.v3.1|Potri.008G137500.v3.1|Potri.019G062000.v3.1|Potri.010G005300.v3.1|Potri.003G108900.v3.1|Potri.016G032000.v3.1|Potri.009G140900.v3.1|Potri.017G000100.v3.1|Potri.011G150200.v3.1|Potri.006G154500.v3.1|Potri.002G187400.v3.1|Potri.010G059550.v3.1|Potri.002G025500.v3.1|Potri.016G057300.v3.1|Potri.016G099200.v3.1|Potri.003G063400.v3.1|Potri.015G002800.v3.1|Pot…	182	http://amigo.geneontology.org/amigo/term/GO:0065008
GO:0071554	cell wall organization or biogenesis	2.5673e-06	Potri.016G054800.v3.1|Potri.002G065300.v3.1|Potri.004G105500.v3.1|Potri.002G025500.v3.1|Potri.005G061600.v3.1|Potri.007G016700.v3.1|Potri.004G064600.v3.1|Potri.001G448400.v3.1|Potri.008G057100.v3.1|Potri.006G071200.v3.1|Potri.014G149700.v3.1|Potri.002G224600.v3.1|Potri.005G131600.v3.1|Potri.002G132900.v3.1|Potri.019G083600.v3.1|Potri.013G005000.v3.1|Potri.013G134300.v3.1|Potri.009G163900.v3.1|Pot…	104	http://amigo.geneontology.org/amigo/term/GO:0071554
GO:0010492	maintenance of shoot apical meristem identity	3.04047e-06	Potri.007G007400.v3.1|Potri.001G460400.v3.1|Potri.014G008100.v3.1|Potri.002G259000.v3.1|Potri.002G114800.v3.1|Potri.005G225600.v3.1|Potri.014G012200.v3.1|Potri.005G148400.v3.1|Potri.002G037500.v3.1	9	http://amigo.geneontology.org/amigo/term/GO:0010492
GO:0051301	cell division	3.51847e-06	Potri.003G107600.v3.1|Potri.001G009600.v3.1|Potri.002G121500.v3.1|Potri.013G053200.v3.1|Potri.005G100000.v3.1|Potri.002G123000.v3.1|Potri.004G216000.v3.1|Potri.005G181400.v3.1|Potri.001G292300.v3.1|Potri.002G241300.v3.1|Potri.009G066600.v3.1|Potri.004G032100.v3.1|Potri.001G389300.v3.1|Potri.001G147500.v3.1|Potri.008G124300.v3.1|Potri.009G097800.v3.1|Potri.005G112100.v3.1|Potri.019G030800.v3.1|Pot…	55	http://amigo.geneontology.org/amigo/term/GO:0051301
GO:0009058	biosynthetic process	4.27865e-06	Potri.014G012600.v3.1|Potri.008G131400.v3.1|Potri.003G057400.v3.1|Potri.016G106900.v3.1|Potri.009G022400.v3.1|Potri.007G008200.v3.1|Potri.005G100700.v3.1|Potri.001G111700.v3.1|Potri.001G190300.v3.1|Potri.002G037100.v3.1|Potri.013G121400.v3.1|Potri.013G077500.v3.1|Potri.001G115200.v3.1|Potri.001G188800.v3.1|Potri.008G118300.v3.1|Potri.009G038400.v3.1|Potri.005G131600.v3.1|Potri.002G132900.v3.1|Pot…	598	http://amigo.geneontology.org/amigo/term/GO:0009058
GO:0034645	cellular macromolecule biosynthetic process	5.21026e-06	Potri.008G131400.v3.1|Potri.007G008200.v3.1|Potri.001G190300.v3.1|Potri.018G057000.v3.1|Potri.013G077500.v3.1|Potri.001G115200.v3.1|Potri.001G188800.v3.1|Potri.008G118300.v3.1|Potri.005G131600.v3.1|Potri.002G132900.v3.1|Potri.015G050500.v3.1|Potri.017G045400.v3.1|Potri.015G031600.v3.1|Potri.003G132700.v3.1|Potri.008G025600.v3.1|Potri.008G116000.v3.1|Potri.001G235500.v3.1|Potri.008G064200.v3.1|Pot…	376	http://amigo.geneontology.org/amigo/term/GO:0034645
GO:0007275	multicellular organism development	6.07579e-06	Potri.008G137500.v3.1|Potri.010G122400.v3.1|Potri.009G140900.v3.1|Potri.001G060400.v3.1|Potri.002G126100.v3.1|Potri.004G064600.v3.1|Potri.002G079000.v3.1|Potri.014G094500.v3.1|Potri.002G005800.v3.1|Potri.006G061000.v3.1|Potri.009G055700.v3.1|Potri.015G093400.v3.1|Potri.014G074100.v3.1|Potri.T161800.v3.1|Potri.019G083600.v3.1|Potri.012G083500.v3.1|Potri.015G050500.v3.1|Potri.006G061300.v3.1|Potri.…	121	http://amigo.geneontology.org/amigo/term/GO:0007275
GO:0099402	plant organ development	6.48115e-06	Potri.001G159300.v3.1|Potri.001G086000.v3.1|Potri.015G077600.v3.1|Potri.006G115200.v3.1|Potri.006G037000.v3.1|Potri.015G058800.v3.1|Potri.014G074100.v3.1|Potri.007G026500.v3.1|Potri.015G134800.v3.1|Potri.012G139300.v3.1|Potri.011G115400.v3.1|Potri.002G259000.v3.1|Potri.012G101000.v3.1|Potri.003G144900.v3.1|Potri.001G169100.v3.1|Potri.015G039100.v3.1|Potri.012G047200.v3.1|Potri.001G082700.v3.1|Pot…	73	http://amigo.geneontology.org/amigo/term/GO:0099402
GO:0010051	xylem and phloem pattern formation	1.21417e-05	Potri.005G213800.v3.1|Potri.005G236700.v3.1|Potri.010G197300.v3.1|Potri.016G111400.v3.1|Potri.004G236500.v3.1|Potri.002G024700.v3.1|Potri.003G093000.v3.1|Potri.001G141400.v3.1|Potri.016G064300.v3.1|Potri.017G030600.v3.1|Potri.002G132900.v3.1|Potri.T161800.v3.1|Potri.003G077900.v3.1|Potri.001G064100.v3.1|Potri.006G096600.v3.1|Potri.005G075400.v3.1|Potri.015G031600.v3.1|Potri.017G030400.v3.1|Potri.…	22	http://amigo.geneontology.org/amigo/term/GO:0010051
GO:0016051	carbohydrate biosynthetic process	1.34918e-05	Potri.002G033400.v3.1|Potri.008G131400.v3.1|Potri.006G043300.v3.1|Potri.017G106800.v3.1|Potri.003G142400.v3.1|Potri.001G302600.v3.1|Potri.016G106900.v3.1|Potri.005G229700.v3.1|Potri.007G005900.v3.1|Potri.002G210000.v3.1|Potri.005G230901.v3.1|Potri.001G449500.v3.1|Potri.001G369100.v3.1|Potri.004G059600.v3.1|Potri.002G196100.v3.1|Potri.003G142500.v3.1|Potri.015G074000.v3.1|Potri.008G144500.v3.1|Pot…	56	http://amigo.geneontology.org/amigo/term/GO:0016051
GO:0048507	meristem development	1.42755e-05	Potri.013G048800.v3.1|Potri.003G107600.v3.1|Potri.018G045100.v3.1|Potri.002G024700.v3.1|Potri.002G256500.v3.1|Potri.015G077100.v3.1|Potri.005G236700.v3.1|Potri.002G124100.v3.1|Potri.002G241300.v3.1|Potri.012G081300.v3.1|Potri.006G237500.v3.1|Potri.016G064300.v3.1	12	http://amigo.geneontology.org/amigo/term/GO:0048507
GO:0080060	integument development	1.82083e-05	Potri.001G372300.v3.1|Potri.011G098300.v3.1|Potri.014G074100.v3.1|Potri.014G037200.v3.1|Potri.015G134800.v3.1|Potri.011G123500.v3.1	6	http://amigo.geneontology.org/amigo/term/GO:0080060
GO:0060688	regulation of morphogenesis of a branching structure	2.30929e-05	Potri.008G115800.v3.1|Potri.012G059900.v3.1|Potri.010G130200.v3.1|Potri.015G050500.v3.1	4	http://amigo.geneontology.org/amigo/term/GO:0060688
GO:2000032	regulation of secondary shoot formation	2.30929e-05	Potri.008G115800.v3.1|Potri.012G059900.v3.1|Potri.010G130200.v3.1|Potri.015G050500.v3.1	4	http://amigo.geneontology.org/amigo/term/GO:2000032
GO:0009059	macromolecule biosynthetic process	2.74589e-05	Potri.008G131400.v3.1|Potri.007G008200.v3.1|Potri.001G190300.v3.1|Potri.018G057000.v3.1|Potri.013G077500.v3.1|Potri.001G115200.v3.1|Potri.001G188800.v3.1|Potri.008G118300.v3.1|Potri.009G038400.v3.1|Potri.005G131600.v3.1|Potri.002G132900.v3.1|Potri.015G050500.v3.1|Potri.017G045400.v3.1|Potri.015G031600.v3.1|Potri.003G132700.v3.1|Potri.008G025600.v3.1|Potri.008G116000.v3.1|Potri.001G235500.v3.1|Pot…	386	http://amigo.geneontology.org/amigo/term/GO:0009059
GO:0019750	chloroplast localization	2.7568e-05	Potri.009G170520.v3.1|Potri.002G006100.v3.1|Potri.005G098400.v3.1|Potri.009G170640.v3.1|Potri.T063500.v3.1|Potri.017G118900.v3.1|Potri.009G073600.v3.1|Potri.T071300.v3.1|Potri.001G460300.v3.1|Potri.010G130800.v3.1|Potri.011G156500.v3.1	11	http://amigo.geneontology.org/amigo/term/GO:0019750
GO:0051667	establishment of plastid localization	2.7568e-05	Potri.009G170520.v3.1|Potri.002G006100.v3.1|Potri.005G098400.v3.1|Potri.009G170640.v3.1|Potri.T063500.v3.1|Potri.017G118900.v3.1|Potri.009G073600.v3.1|Potri.T071300.v3.1|Potri.001G460300.v3.1|Potri.010G130800.v3.1|Potri.011G156500.v3.1	11	http://amigo.geneontology.org/amigo/term/GO:0051667
GO:0009902	chloroplast relocation	2.7568e-05	Potri.009G170520.v3.1|Potri.002G006100.v3.1|Potri.005G098400.v3.1|Potri.009G170640.v3.1|Potri.T063500.v3.1|Potri.017G118900.v3.1|Potri.009G073600.v3.1|Potri.T071300.v3.1|Potri.001G460300.v3.1|Potri.010G130800.v3.1|Potri.011G156500.v3.1	11	http://amigo.geneontology.org/amigo/term/GO:0009902
GO:0051644	plastid localization	2.7568e-05	Potri.009G170520.v3.1|Potri.002G006100.v3.1|Potri.005G098400.v3.1|Potri.009G170640.v3.1|Potri.T063500.v3.1|Potri.017G118900.v3.1|Potri.009G073600.v3.1|Potri.T071300.v3.1|Potri.001G460300.v3.1|Potri.010G130800.v3.1|Potri.011G156500.v3.1	11	http://amigo.geneontology.org/amigo/term/GO:0051644
GO:0016131	brassinosteroid metabolic process	2.97583e-05	Potri.004G183825.v3.1|Potri.002G126100.v3.1|Potri.001G270800.v3.1|Potri.010G245266.v3.1|Potri.008G013100.v3.1|Potri.007G026500.v3.1|Potri.001G270500.v3.1|Potri.005G047800.v3.1|Potri.001G270600.v3.1|Potri.002G263800.v3.1|Potri.006G154500.v3.1|Potri.014G043000.v3.1|Potri.008G067500.v3.1|Potri.009G033900.v3.1|Potri.004G140900.v3.1	15	http://amigo.geneontology.org/amigo/term/GO:0016131
GO:0065007	biological regulation	3.37497e-05	Potri.014G012600.v3.1|Potri.006G028000.v3.1|Potri.003G057400.v3.1|Potri.004G052400.v3.1|Potri.014G131701.v3.1|Potri.009G140900.v3.1|Potri.010G059550.v3.1|Potri.003G063400.v3.1|Potri.002G037100.v3.1|Potri.019G062000.v3.1|Potri.004G132200.v3.1|Potri.013G077500.v3.1|Potri.002G235800.v3.1|Potri.001G188800.v3.1|Potri.015G093400.v3.1|Potri.008G118300.v3.1|Potri.001G264000.v3.1|Potri.005G131600.v3.1|Pot…	685	http://amigo.geneontology.org/amigo/term/GO:0065007
GO:0006865	amino acid transport	3.62151e-05	Potri.006G098300.v3.1|Potri.010G191000.v3.1|Potri.016G023400.v3.1|Potri.011G167000.v3.1|Potri.005G181600.v3.1|Potri.008G036300.v3.1|Potri.T149200.v3.1|Potri.008G086500.v3.1|Potri.T101466.v3.1|Potri.014G146700.v3.1|Potri.004G181200.v3.1|Potri.002G012900.v3.1|Potri.006G173900.v3.1|Potri.006G236000.v3.1|Potri.009G140800.v3.1|Potri.006G267900.v3.1|Potri.017G083700.v3.1|Potri.017G107300.v3.1|Potri.002…	22	http://amigo.geneontology.org/amigo/term/GO:0006865
GO:0022414	reproductive process	3.61229e-05	Potri.014G012600.v3.1|Potri.006G159200.v3.1|Potri.008G137500.v3.1|Potri.013G150800.v3.1|Potri.001G084400.v3.1|Potri.014G084800.v3.1|Potri.016G054800.v3.1|Potri.002G114800.v3.1|Potri.018G146001.v3.1|Potri.017G055900.v3.1|Potri.013G134300.v3.1|Potri.006G177500.v3.1|Potri.010G059550.v3.1|Potri.014G023000.v3.1|Potri.016G057300.v3.1|Potri.002G037100.v3.1|Potri.011G039400.v3.1|Potri.004G064600.v3.1|Pot…	215	http://amigo.geneontology.org/amigo/term/GO:0022414
GO:0010252	auxin homeostasis	3.63764e-05	Potri.003G161300.v3.1|Potri.006G037000.v3.1|Potri.001G359000.v3.1|Potri.008G127700.v3.1|Potri.005G099300.v3.1|Potri.017G078300.v3.1|Potri.011G129700.v3.1|Potri.016G035300.v3.1|Potri.015G038700.v3.1|Potri.012G047200.v3.1|Potri.001G410400.v3.1	11	http://amigo.geneontology.org/amigo/term/GO:0010252
GO:0010065	primary meristem tissue development	3.86228e-05	Potri.013G048800.v3.1|Potri.003G107600.v3.1|Potri.018G045100.v3.1|Potri.012G081300.v3.1|Potri.002G256500.v3.1|Potri.015G077100.v3.1|Potri.002G124100.v3.1|Potri.002G241300.v3.1|Potri.006G237500.v3.1	9	http://amigo.geneontology.org/amigo/term/GO:0010065
GO:0006949	syncytium formation	5.00619e-05	Potri.006G086100.v3.1|Potri.019G057500.v3.1|Potri.013G060800.v3.1|Potri.008G057100.v3.1|Potri.004G208300.v3.1|Potri.013G134300.v3.1|Potri.010G202500.v3.1	7	http://amigo.geneontology.org/amigo/term/GO:0006949
GO:1901576	organic substance biosynthetic process	5.52457e-05	Potri.014G012600.v3.1|Potri.008G131400.v3.1|Potri.003G057400.v3.1|Potri.016G106900.v3.1|Potri.009G022400.v3.1|Potri.007G008200.v3.1|Potri.005G100700.v3.1|Potri.001G111700.v3.1|Potri.001G190300.v3.1|Potri.002G037100.v3.1|Potri.013G077500.v3.1|Potri.001G115200.v3.1|Potri.001G188800.v3.1|Potri.008G118300.v3.1|Potri.009G038400.v3.1|Potri.005G131600.v3.1|Potri.002G132900.v3.1|Potri.014G145700.v3.1|Pot…	565	http://amigo.geneontology.org/amigo/term/GO:1901576
GO:0009733	response to auxin	6.20451e-05	Potri.005G213800.v3.1|Potri.005G236700.v3.1|Potri.005G099300.v3.1|Potri.006G237500.v3.1|Potri.004G164300.v3.1|Potri.011G165900.v3.1|Potri.011G129100.v3.1|Potri.001G190300.v3.1|Potri.002G193000.v3.1|Potri.015G042000.v3.1|Potri.002G024700.v3.1|Potri.006G024200.v3.1|Potri.014G118200.v3.1|Potri.010G003000.v3.1|Potri.001G375800.v3.1|Potri.007G029500.v3.1|Potri.006G085900.v3.1|Potri.006G236200.v3.1|Pot…	44	http://amigo.geneontology.org/amigo/term/GO:0009733
GO:0008356	asymmetric cell division	7.06708e-05	Potri.006G057500.v3.1|Potri.001G009600.v3.1|Potri.017G119000.v3.1|Potri.009G068000.v3.1|Potri.002G124800.v3.1|Potri.016G050800.v3.1|Potri.008G211800.v3.1|Potri.006G085900.v3.1|Potri.008G124300.v3.1|Potri.007G063300.v3.1	10	http://amigo.geneontology.org/amigo/term/GO:0008356
GO:0005978	glycogen biosynthetic process	7.09495e-05	Potri.008G195100.v3.1|Potri.002G033400.v3.1|Potri.005G251000.v3.1|Potri.009G118800.v3.1|Potri.005G229700.v3.1|Potri.017G001700.v3.1	6	http://amigo.geneontology.org/amigo/term/GO:0005978
GO:0044249	cellular biosynthetic process	7.75195e-05	Potri.014G012600.v3.1|Potri.008G131400.v3.1|Potri.009G022400.v3.1|Potri.007G008200.v3.1|Potri.005G100700.v3.1|Potri.001G111700.v3.1|Potri.001G190300.v3.1|Potri.002G037100.v3.1|Potri.013G121400.v3.1|Potri.013G077500.v3.1|Potri.001G115200.v3.1|Potri.001G188800.v3.1|Potri.008G118300.v3.1|Potri.005G131600.v3.1|Potri.002G132900.v3.1|Potri.014G145700.v3.1|Potri.007G090900.v3.1|Potri.015G050500.v3.1|Pot…	541	http://amigo.geneontology.org/amigo/term/GO:0044249
GO:0048646	anatomical structure formation involved in morphogenesis	8.06445e-05	Potri.003G107600.v3.1|Potri.007G044600.v3.1|Potri.004G152300.v3.1|Potri.015G134800.v3.1|Potri.008G047900.v3.1|Potri.011G115400.v3.1|Potri.005G099300.v3.1|Potri.010G197300.v3.1|Potri.002G247900.v3.1|Potri.004G208300.v3.1|Potri.008G067500.v3.1|Potri.002G125000.v3.1|Potri.017G112300.v3.1|Potri.006G117700.v3.1|Potri.008G127700.v3.1|Potri.005G255900.v3.1|Potri.001G460400.v3.1|Potri.006G196500.v3.1|Pot…	40	http://amigo.geneontology.org/amigo/term/GO:0048646
GO:0042221	response to chemical	8.03386e-05	Potri.014G096200.v3.1|Potri.012G113500.v3.1|Potri.001G249200.v3.1|Potri.014G126100.v3.1|Potri.007G005800.v3.1|Potri.017G136500.v3.1|Potri.003G088100.v3.1|Potri.007G040400.v3.1|Potri.013G055000.v3.1|Potri.007G008200.v3.1|Potri.016G036900.v3.1|Potri.011G150200.v3.1|Potri.006G154500.v3.1|Potri.010G059550.v3.1|Potri.001G147500.v3.1|Potri.015G105000.v3.1|Potri.004G052400.v3.1|Potri.001G190300.v3.1|Pot…	253	http://amigo.geneontology.org/amigo/term/GO:0042221
GO:0010033	response to organic substance	0.000101583	Potri.014G096200.v3.1|Potri.001G249200.v3.1|Potri.014G126100.v3.1|Potri.007G005800.v3.1|Potri.017G136500.v3.1|Potri.007G008200.v3.1|Potri.011G150200.v3.1|Potri.006G154500.v3.1|Potri.004G192900.v3.1|Potri.015G105000.v3.1|Potri.004G052400.v3.1|Potri.001G190300.v3.1|Potri.002G098600.v3.1|Potri.015G002800.v3.1|Potri.016G036900.v3.1|Potri.002G151700.v3.1|Potri.008G135800.v3.1|Potri.T050200.v3.1|Potri.…	183	http://amigo.geneontology.org/amigo/term/GO:0010033
GO:0034754	cellular hormone metabolic process	0.000104703	Potri.016G057300.v3.1|Potri.010G030500.v3.1|Potri.002G026300.v3.1|Potri.001G020900.v3.1|Potri.002G030500.v3.1|Potri.005G232300.v3.1|Potri.012G142000.v3.1|Potri.005G237600.v3.1|Potri.004G181800.v3.1|Potri.017G114200.v3.1|Potri.007G040900.v3.1|Potri.001G265300.v3.1|Potri.006G204800.v3.1|Potri.002G025500.v3.1|Potri.004G212200.v3.1	15	http://amigo.geneontology.org/amigo/term/GO:0034754
GO:0048869	cellular developmental process	0.000108594	Potri.014G131701.v3.1|Potri.014G084800.v3.1|Potri.017G139500.v3.1|Potri.002G114800.v3.1|Potri.006G177500.v3.1|Potri.010G059550.v3.1|Potri.016G099200.v3.1|Potri.010G089200.v3.1|Potri.001G188800.v3.1|Potri.011G129700.v3.1|Potri.001G120300.v3.1|Potri.018G053600.v3.1|Potri.001G410400.v3.1|Potri.014G074100.v3.1|Potri.005G114700.v3.1|Potri.017G062500.v3.1|Potri.008G070400.v3.1|Potri.011G163500.v3.1|Pot…	114	http://amigo.geneontology.org/amigo/term/GO:0048869
GO:1901700	response to oxygen-containing compound	0.000111801	Potri.014G096200.v3.1|Potri.014G126100.v3.1|Potri.007G005800.v3.1|Potri.017G136500.v3.1|Potri.011G150200.v3.1|Potri.006G154500.v3.1|Potri.004G192900.v3.1|Potri.015G105000.v3.1|Potri.004G052400.v3.1|Potri.015G002800.v3.1|Potri.016G036900.v3.1|Potri.002G151700.v3.1|Potri.008G135800.v3.1|Potri.001G289700.v3.1|Potri.005G077300.v3.1|Potri.010G149900.v3.1|Potri.013G055000.v3.1|Potri.001G353500.v3.1|Pot…	164	http://amigo.geneontology.org/amigo/term/GO:1901700
GO:0050896	response to stimulus	0.000118212	Potri.001G079000.v3.1|Potri.004G052400.v3.1|Potri.013G150800.v3.1|Potri.T012400.v3.1|Potri.006G129900.v3.1|Potri.007G008200.v3.1|Potri.010G059550.v3.1|Potri.014G023000.v3.1|Potri.002G189300.v3.1|Potri.T028101.v3.1|Potri.001G190300.v3.1|Potri.003G200500.v3.1|Potri.008G135800.v3.1|Potri.001G150700.v3.1|Potri.006G016800.v3.1|Potri.002G235800.v3.1|Potri.003G083700.v3.1|Potri.011G035600.v3.1|Potri.001…	592	http://amigo.geneontology.org/amigo/term/GO:0050896
GO:0010158	abaxial cell fate specification	0.000123078	Potri.010G124200.v3.1|Potri.001G120200.v3.1|Potri.011G059300.v3.1|Potri.012G042100.v3.1|Potri.015G031600.v3.1|Potri.011G059101.v3.1|Potri.016G067300.v3.1	7	http://amigo.geneontology.org/amigo/term/GO:0010158
GO:0048508	embryonic meristem development	0.000137274	Potri.013G048800.v3.1|Potri.003G107600.v3.1|Potri.018G045100.v3.1|Potri.012G081300.v3.1|Potri.002G256500.v3.1|Potri.015G077100.v3.1|Potri.002G124100.v3.1|Potri.002G241300.v3.1|Potri.006G237500.v3.1	9	http://amigo.geneontology.org/amigo/term/GO:0048508
GO:0005976	polysaccharide metabolic process	0.000144315	Potri.002G033400.v3.1|Potri.008G131400.v3.1|Potri.015G023900.v3.1|Potri.001G302600.v3.1|Potri.010G247700.v3.1|Potri.005G229700.v3.1|Potri.003G142500.v3.1|Potri.010G102300.v3.1|Potri.005G230901.v3.1|Potri.006G122000.v3.1|Potri.019G093900.v3.1|Potri.001G369100.v3.1|Potri.006G134500.v3.1|Potri.004G059600.v3.1|Potri.013G113100.v3.1|Potri.002G210000.v3.1|Potri.002G058700.v3.1|Potri.019G093700.v3.1|Pot…	74	http://amigo.geneontology.org/amigo/term/GO:0005976
GO:0003333	amino acid transmembrane transport	0.000143906	Potri.016G023400.v3.1|Potri.002G012900.v3.1|Potri.011G167000.v3.1|Potri.005G181600.v3.1|Potri.009G140800.v3.1|Potri.008G036300.v3.1|Potri.T149200.v3.1|Potri.008G086500.v3.1|Potri.T101466.v3.1|Potri.014G146700.v3.1|Potri.004G181100.v3.1|Potri.005G181500.v3.1|Potri.008G066400.v3.1|Potri.004G181200.v3.1	14	http://amigo.geneontology.org/amigo/term/GO:0003333
GO:0009690	cytokinin metabolic process	0.000150074	Potri.016G057300.v3.1|Potri.010G030500.v3.1|Potri.001G020900.v3.1|Potri.002G030500.v3.1|Potri.001G265300.v3.1|Potri.012G142000.v3.1|Potri.005G237600.v3.1|Potri.004G181800.v3.1|Potri.017G114200.v3.1|Potri.005G232300.v3.1|Potri.006G204800.v3.1|Potri.004G212200.v3.1	12	http://amigo.geneontology.org/amigo/term/GO:0009690
GO:0009725	response to hormone	0.000164513	Potri.014G096200.v3.1|Potri.014G126100.v3.1|Potri.007G005800.v3.1|Potri.017G136500.v3.1|Potri.007G008200.v3.1|Potri.011G150200.v3.1|Potri.006G154500.v3.1|Potri.004G192900.v3.1|Potri.015G105000.v3.1|Potri.001G190300.v3.1|Potri.002G098600.v3.1|Potri.015G002800.v3.1|Potri.002G151700.v3.1|Potri.008G135800.v3.1|Potri.007G029500.v3.1|Potri.010G149900.v3.1|Potri.011G129700.v3.1|Potri.001G353500.v3.1|Pot…	141	http://amigo.geneontology.org/amigo/term/GO:0009725
GO:0010268	brassinosteroid homeostasis	0.000182889	Potri.004G183825.v3.1|Potri.002G126100.v3.1|Potri.001G270800.v3.1|Potri.007G026500.v3.1|Potri.001G270500.v3.1|Potri.001G270600.v3.1|Potri.002G263800.v3.1|Potri.006G154500.v3.1|Potri.014G043000.v3.1|Potri.008G067500.v3.1|Potri.009G033900.v3.1|Potri.004G140900.v3.1	12	http://amigo.geneontology.org/amigo/term/GO:0010268
GO:0090602	sieve element enucleation	0.000204273	Potri.008G081500.v3.1|Potri.004G081000.v3.1|Potri.017G139500.v3.1|Potri.014G108100.v3.1|Potri.012G038100.v3.1|Potri.001G144400.v3.1	6	http://amigo.geneontology.org/amigo/term/GO:0090602
GO:0090601	enucleation	0.000204273	Potri.008G081500.v3.1|Potri.004G081000.v3.1|Potri.017G139500.v3.1|Potri.014G108100.v3.1|Potri.012G038100.v3.1|Potri.001G144400.v3.1	6	http://amigo.geneontology.org/amigo/term/GO:0090601
GO:0052386	cell wall thickening	0.000196761	Potri.015G057800.v3.1|Potri.005G117700.v3.1|Potri.007G016700.v3.1|Potri.002G025500.v3.1|Potri.002G132900.v3.1|Potri.018G144701.v3.1|Potri.012G065750.v3.1|Potri.002G026300.v3.1|Potri.016G068500.v3.1|Potri.001G064100.v3.1|Potri.001G189500.v3.1|Potri.004G065400.v3.1|Potri.015G122950.v3.1	13	http://amigo.geneontology.org/amigo/term/GO:0052386
GO:0090603	sieve element differentiation	0.000204273	Potri.008G081500.v3.1|Potri.004G081000.v3.1|Potri.017G139500.v3.1|Potri.014G108100.v3.1|Potri.012G038100.v3.1|Potri.001G144400.v3.1	6	http://amigo.geneontology.org/amigo/term/GO:0090603
GO:0016128	phytosteroid metabolic process	0.000230391	Potri.004G183825.v3.1|Potri.002G126100.v3.1|Potri.001G270800.v3.1|Potri.010G245266.v3.1|Potri.008G013100.v3.1|Potri.007G026500.v3.1|Potri.001G270500.v3.1|Potri.005G047800.v3.1|Potri.001G270600.v3.1|Potri.002G263800.v3.1|Potri.006G154500.v3.1|Potri.014G043000.v3.1|Potri.008G067500.v3.1|Potri.009G033900.v3.1|Potri.004G140900.v3.1	15	http://amigo.geneontology.org/amigo/term/GO:0016128
GO:1905177	tracheary element differentiation	0.000265036	Potri.005G116800.v3.1|Potri.007G014400.v3.1|Potri.019G083600.v3.1|Potri.013G113100.v3.1|Potri.010G089200.v3.1|Potri.001G120000.v3.1|Potri.008G151800.v3.1	7	http://amigo.geneontology.org/amigo/term/GO:1905177
GO:0048759	xylem vessel member cell differentiation	0.000265036	Potri.010G089200.v3.1|Potri.019G083600.v3.1|Potri.013G113100.v3.1|Potri.005G116800.v3.1|Potri.001G120000.v3.1|Potri.008G151800.v3.1|Potri.007G014400.v3.1	7	http://amigo.geneontology.org/amigo/term/GO:0048759
GO:0016132	brassinosteroid biosynthetic process	0.000267147	Potri.004G183825.v3.1|Potri.002G126100.v3.1|Potri.001G270800.v3.1|Potri.010G245266.v3.1|Potri.008G013100.v3.1|Potri.007G026500.v3.1|Potri.001G270500.v3.1|Potri.005G047800.v3.1|Potri.001G270600.v3.1|Potri.008G067500.v3.1|Potri.009G033900.v3.1|Potri.004G140900.v3.1	12	http://amigo.geneontology.org/amigo/term/GO:0016132
GO:0048859	formation of anatomical boundary	0.000306178	Potri.005G255900.v3.1|Potri.001G460400.v3.1|Potri.012G083500.v3.1|Potri.015G082200.v3.1|Potri.011G115400.v3.1|Potri.005G225600.v3.1|Potri.002G005800.v3.1|Potri.001G345700.v3.1|Potri.002G037500.v3.1	9	http://amigo.geneontology.org/amigo/term/GO:0048859
GO:0010055	atrichoblast differentiation	0.000309124	Potri.001G328000.v3.1|Potri.T043800.v3.1|Potri.015G099200.v3.1|Potri.012G101000.v3.1	4	http://amigo.geneontology.org/amigo/term/GO:0010055
GO:0090691	formation of plant organ boundary	0.000306178	Potri.005G255900.v3.1|Potri.001G460400.v3.1|Potri.012G083500.v3.1|Potri.015G082200.v3.1|Potri.011G115400.v3.1|Potri.005G225600.v3.1|Potri.002G005800.v3.1|Potri.001G345700.v3.1|Potri.002G037500.v3.1	9	http://amigo.geneontology.org/amigo/term/GO:0090691
GO:0010582	floral meristem determinacy	0.000373833	Potri.014G074100.v3.1|Potri.006G117700.v3.1|Potri.015G134800.v3.1|Potri.017G062500.v3.1|Potri.011G059300.v3.1|Potri.016G040500.v3.1|Potri.011G059101.v3.1	7	http://amigo.geneontology.org/amigo/term/GO:0010582
GO:0042493	response to drug	0.000420413	Potri.014G096200.v3.1|Potri.001G249200.v3.1|Potri.010G104900.v3.1|Potri.001G235500.v3.1|Potri.017G136500.v3.1|Potri.012G006300.v3.1|Potri.004G083900.v3.1|Potri.010G055400.v3.1|Potri.002G254000.v3.1|Potri.015G031900.v3.1|Potri.006G107600.v3.1|Potri.011G150200.v3.1|Potri.010G105200.v3.1|Potri.011G150300.v3.1|Potri.004G192900.v3.1|Potri.001G099001.v3.1|Potri.017G032700.v3.1|Potri.009G154600.v3.1|Pot…	67	http://amigo.geneontology.org/amigo/term/GO:0042493
GO:0010014	meristem initiation	0.000453994	Potri.011G098300.v3.1|Potri.001G372300.v3.1|Potri.005G225800.v3.1|Potri.018G045100.v3.1|Potri.018G023900.v3.1|Potri.005G255900.v3.1|Potri.011G115400.v3.1|Potri.002G005800.v3.1|Potri.002G241300.v3.1|Potri.006G237500.v3.1|Potri.002G037100.v3.1|Potri.018G023800.v3.1	12	http://amigo.geneontology.org/amigo/term/GO:0010014
GO:0010305	leaf vascular tissue pattern formation	0.000453994	Potri.005G075400.v3.1|Potri.005G213800.v3.1|Potri.T161800.v3.1|Potri.002G024700.v3.1|Potri.003G077900.v3.1|Potri.003G093000.v3.1|Potri.005G236700.v3.1|Potri.001G064100.v3.1|Potri.002G049200.v3.1|Potri.001G141400.v3.1|Potri.008G157000.v3.1|Potri.016G064300.v3.1	12	http://amigo.geneontology.org/amigo/term/GO:0010305
GO:0010070	zygote asymmetric cell division	0.000518075	Potri.008G124300.v3.1|Potri.016G050800.v3.1|Potri.006G057500.v3.1|Potri.001G009600.v3.1|Potri.017G119000.v3.1	5	http://amigo.geneontology.org/amigo/term/GO:0010070
GO:0010089	xylem development	0.000522458	Potri.011G023600.v3.1|Potri.003G107600.v3.1|Potri.018G045100.v3.1|Potri.005G064100.v3.1|Potri.019G083600.v3.1|Potri.013G113100.v3.1|Potri.010G197300.v3.1|Potri.002G241300.v3.1|Potri.006G237500.v3.1|Potri.003G022800.v3.1|Potri.001G191900.v3.1	11	http://amigo.geneontology.org/amigo/term/GO:0010089
GO:0010069	zygote asymmetric cytokinesis in embryo sac	0.000518075	Potri.008G124300.v3.1|Potri.016G050800.v3.1|Potri.006G057500.v3.1|Potri.001G009600.v3.1|Potri.017G119000.v3.1	5	http://amigo.geneontology.org/amigo/term/GO:0010069
GO:0052543	callose deposition in cell wall	0.00053673	Potri.015G057800.v3.1|Potri.005G117700.v3.1|Potri.002G026300.v3.1|Potri.002G025500.v3.1|Potri.018G144701.v3.1|Potri.012G065750.v3.1|Potri.007G016700.v3.1|Potri.016G068500.v3.1|Potri.001G064100.v3.1|Potri.001G189500.v3.1|Potri.004G065400.v3.1|Potri.015G122950.v3.1	12	http://amigo.geneontology.org/amigo/term/GO:0052543
GO:1903825	organic acid transmembrane transport	0.000612159	Potri.016G023400.v3.1|Potri.002G012900.v3.1|Potri.011G167000.v3.1|Potri.005G181600.v3.1|Potri.009G140800.v3.1|Potri.008G036300.v3.1|Potri.T149200.v3.1|Potri.008G086500.v3.1|Potri.T101466.v3.1|Potri.003G099600.v3.1|Potri.014G146700.v3.1|Potri.004G181100.v3.1|Potri.005G181500.v3.1|Potri.008G066400.v3.1|Potri.004G181200.v3.1	15	http://amigo.geneontology.org/amigo/term/GO:1903825
GO:0009691	cytokinin biosynthetic process	0.000607063	Potri.010G030500.v3.1|Potri.006G204800.v3.1|Potri.001G265300.v3.1|Potri.012G142000.v3.1|Potri.005G237600.v3.1|Potri.004G181800.v3.1|Potri.017G114200.v3.1|Potri.004G212200.v3.1	8	http://amigo.geneontology.org/amigo/term/GO:0009691
GO:1905039	carboxylic acid transmembrane transport	0.000612159	Potri.016G023400.v3.1|Potri.002G012900.v3.1|Potri.011G167000.v3.1|Potri.005G181600.v3.1|Potri.009G140800.v3.1|Potri.008G036300.v3.1|Potri.T149200.v3.1|Potri.008G086500.v3.1|Potri.T101466.v3.1|Potri.003G099600.v3.1|Potri.014G146700.v3.1|Potri.004G181100.v3.1|Potri.005G181500.v3.1|Potri.008G066400.v3.1|Potri.004G181200.v3.1	15	http://amigo.geneontology.org/amigo/term/GO:1905039
GO:0015980	energy derivation by oxidation of organic compounds	0.000624863	Potri.002G033400.v3.1|Potri.008G195100.v3.1|Potri.012G001500.v3.1|Potri.005G229700.v3.1|Potri.015G085300.v3.1|Potri.009G118800.v3.1|Potri.015G019800.v3.1|Potri.005G251000.v3.1|Potri.017G001700.v3.1|Potri.012G001600.v3.1|Potri.013G064200.v3.1	11	http://amigo.geneontology.org/amigo/term/GO:0015980
GO:0034637	cellular carbohydrate biosynthetic process	0.000625259	Potri.002G033400.v3.1|Potri.008G131400.v3.1|Potri.001G302600.v3.1|Potri.005G229700.v3.1|Potri.003G142500.v3.1|Potri.005G230901.v3.1|Potri.001G449500.v3.1|Potri.001G369100.v3.1|Potri.004G059600.v3.1|Potri.015G074000.v3.1|Potri.008G195100.v3.1|Potri.012G101100.v3.1|Potri.012G078500.v3.1|Potri.014G125100.v3.1|Potri.004G064600.v3.1|Potri.017G057800.v3.1|Potri.013G095500.v3.1|Potri.002G257900.v3.1|Pot…	36	http://amigo.geneontology.org/amigo/term/GO:0034637
GO:0010072	primary shoot apical meristem specification	0.000618695	Potri.001G372300.v3.1|Potri.018G023900.v3.1|Potri.005G225800.v3.1|Potri.018G045100.v3.1|Potri.011G098300.v3.1|Potri.011G115400.v3.1|Potri.006G237500.v3.1|Potri.002G037100.v3.1|Potri.018G023800.v3.1	9	http://amigo.geneontology.org/amigo/term/GO:0010072
GO:0048827	phyllome development	0.000646366	Potri.006G115200.v3.1|Potri.001G169100.v3.1|Potri.015G058800.v3.1|Potri.011G115400.v3.1|Potri.002G259000.v3.1|Potri.001G082700.v3.1|Potri.002G037500.v3.1|Potri.014G107200.v3.1|Potri.001G460400.v3.1|Potri.007G026500.v3.1|Potri.014G094500.v3.1|Potri.001G375800.v3.1|Potri.012G032900.v3.1|Potri.005G070900.v3.1|Potri.008G025600.v3.1|Potri.015G093400.v3.1|Potri.018G033200.v3.1|Potri.010G235000.v3.1|Pot…	30	http://amigo.geneontology.org/amigo/term/GO:0048827
GO:1905428	regulation of plant organ formation	0.000681528	Potri.008G115800.v3.1|Potri.012G059900.v3.1|Potri.010G130200.v3.1|Potri.015G050500.v3.1	4	http://amigo.geneontology.org/amigo/term/GO:1905428
GO:0097033	mitochondrial respiratory chain complex III biogenesis	0.000681528	Potri.006G169000.v3.1|Potri.018G093600.v3.1|Potri.001G231200.v3.1|Potri.009G024400.v3.1	4	http://amigo.geneontology.org/amigo/term/GO:0097033
GO:0034551	mitochondrial respiratory chain complex III assembly	0.000681528	Potri.006G169000.v3.1|Potri.018G093600.v3.1|Potri.001G231200.v3.1|Potri.009G024400.v3.1	4	http://amigo.geneontology.org/amigo/term/GO:0034551
GO:0017062	respiratory chain complex III assembly	0.000681528	Potri.006G169000.v3.1|Potri.018G093600.v3.1|Potri.001G231200.v3.1|Potri.009G024400.v3.1	4	http://amigo.geneontology.org/amigo/term/GO:0017062
GO:0005977	glycogen metabolic process	0.000702408	Potri.002G033400.v3.1|Potri.008G195100.v3.1|Potri.005G229700.v3.1|Potri.009G118800.v3.1|Potri.005G251000.v3.1|Potri.017G001700.v3.1	6	http://amigo.geneontology.org/amigo/term/GO:0005977
GO:0030154	cell differentiation	0.000706515	Potri.011G098300.v3.1|Potri.002G019900.v3.1|Potri.004G081000.v3.1|Potri.014G131701.v3.1|Potri.015G134800.v3.1|Potri.004G115500.v3.1|Potri.014G008100.v3.1|Potri.007G024500.v3.1|Potri.017G139500.v3.1|Potri.002G114800.v3.1|Potri.005G148400.v3.1|Potri.012G101000.v3.1|Potri.006G237500.v3.1|Potri.008G067500.v3.1|Potri.008G151800.v3.1|Potri.006G177500.v3.1|Potri.006G186600.v3.1|Potri.013G048800.v3.1|Pot…	61	http://amigo.geneontology.org/amigo/term/GO:0030154
GO:0044262	cellular carbohydrate metabolic process	0.000747637	Potri.002G033400.v3.1|Potri.008G131400.v3.1|Potri.001G302600.v3.1|Potri.005G229700.v3.1|Potri.003G142500.v3.1|Potri.005G230901.v3.1|Potri.001G449500.v3.1|Potri.001G369100.v3.1|Potri.015G092000.v3.1|Potri.004G059600.v3.1|Potri.018G103900.v3.1|Potri.015G074000.v3.1|Potri.002G100900.v3.1|Potri.008G195100.v3.1|Potri.012G101100.v3.1|Potri.012G078500.v3.1|Potri.004G064600.v3.1|Potri.009G123900.v3.1|Pot…	59	http://amigo.geneontology.org/amigo/term/GO:0044262
GO:0033037	polysaccharide localization	0.000821697	Potri.015G057800.v3.1|Potri.005G117700.v3.1|Potri.007G016700.v3.1|Potri.002G025500.v3.1|Potri.018G144701.v3.1|Potri.012G065750.v3.1|Potri.015G029100.v3.1|Potri.002G026300.v3.1|Potri.016G068500.v3.1|Potri.001G064100.v3.1|Potri.001G189500.v3.1|Potri.004G065400.v3.1|Potri.015G122950.v3.1	13	http://amigo.geneontology.org/amigo/term/GO:0033037
GO:0052545	callose localization	0.000821697	Potri.015G057800.v3.1|Potri.005G117700.v3.1|Potri.007G016700.v3.1|Potri.002G025500.v3.1|Potri.018G144701.v3.1|Potri.012G065750.v3.1|Potri.015G029100.v3.1|Potri.002G026300.v3.1|Potri.016G068500.v3.1|Potri.001G064100.v3.1|Potri.001G189500.v3.1|Potri.004G065400.v3.1|Potri.015G122950.v3.1	13	http://amigo.geneontology.org/amigo/term/GO:0052545
GO:0006073	cellular glucan metabolic process	0.000843706	Potri.002G033400.v3.1|Potri.005G229700.v3.1|Potri.003G142500.v3.1|Potri.001G449500.v3.1|Potri.001G369100.v3.1|Potri.004G059600.v3.1|Potri.002G058700.v3.1|Potri.008G195100.v3.1|Potri.012G101100.v3.1|Potri.014G125100.v3.1|Potri.019G069300.v3.1|Potri.006G071200.v3.1|Potri.017G001700.v3.1|Potri.016G028900.v3.1|Potri.002G257900.v3.1|Potri.019G125000.v3.1|Potri.002G100900.v3.1|Potri.009G123900.v3.1|Pot…	35	http://amigo.geneontology.org/amigo/term/GO:0006073
GO:0048878	chemical homeostasis	0.000850307	Potri.015G077600.v3.1|Potri.006G037000.v3.1|Potri.016G032000.v3.1|Potri.010G005300.v3.1|Potri.010G114300.v3.1|Potri.001G229100.v3.1|Potri.001G044900.v3.1|Potri.001G270600.v3.1|Potri.008G065600.v3.1|Potri.005G099300.v3.1|Potri.004G176300.v3.1|Potri.006G154500.v3.1|Potri.006G037600.v3.1|Potri.004G192900.v3.1|Potri.012G047200.v3.1|Potri.002G069400.v3.1|Potri.006G013900.v3.1|Potri.002G006100.v3.1|Pot…	67	http://amigo.geneontology.org/amigo/term/GO:0048878
GO:0044042	glucan metabolic process	0.000897759	Potri.002G033400.v3.1|Potri.005G229700.v3.1|Potri.003G142500.v3.1|Potri.001G449500.v3.1|Potri.001G369100.v3.1|Potri.004G059600.v3.1|Potri.002G100900.v3.1|Potri.008G195100.v3.1|Potri.012G101100.v3.1|Potri.014G125100.v3.1|Potri.019G069300.v3.1|Potri.006G071200.v3.1|Potri.017G001700.v3.1|Potri.016G028900.v3.1|Potri.010G102300.v3.1|Potri.019G125000.v3.1|Potri.002G058700.v3.1|Potri.009G123900.v3.1|Pot…	35	http://amigo.geneontology.org/amigo/term/GO:0044042
GO:0022402	cell cycle process	0.000892118	Potri.006G159200.v3.1|Potri.001G009600.v3.1|Potri.014G190000.v3.1|Potri.014G084800.v3.1|Potri.012G054400.v3.1|Potri.004G216000.v3.1|Potri.001G369100.v3.1|Potri.001G099100.v3.1|Potri.011G007400.v3.1|Potri.001G061600.v3.1|Potri.008G072300.v3.1|Potri.006G057500.v3.1|Potri.011G092500.v3.1|Potri.004G145800.v3.1|Potri.018G057700.v3.1|Potri.015G044600.v3.1|Potri.010G092000.v3.1|Potri.003G093000.v3.1|Pot…	54	http://amigo.geneontology.org/amigo/term/GO:0022402
GO:0009311	oligosaccharide metabolic process	0.000906811	Potri.017G057800.v3.1|Potri.016G002300.v3.1|Potri.012G126100.v3.1|Potri.009G154600.v3.1|Potri.004G064600.v3.1|Potri.008G189400.v3.1|Potri.015G029100.v3.1|Potri.018G124700.v3.1|Potri.003G143900.v3.1|Potri.010G042000.v3.1|Potri.013G076100.v3.1|Potri.005G098000.v3.1|Potri.007G090900.v3.1|Potri.002G075950.v3.1|Potri.015G074000.v3.1|Potri.013G095500.v3.1|Potri.004G192900.v3.1|Potri.016G028900.v3.1|Pot…	19	http://amigo.geneontology.org/amigo/term/GO:0009311
GO:0010022	meristem determinacy	0.000925588	Potri.014G074100.v3.1|Potri.006G117700.v3.1|Potri.015G134800.v3.1|Potri.017G062500.v3.1|Potri.011G059300.v3.1|Potri.016G040500.v3.1|Potri.011G059101.v3.1	7	http://amigo.geneontology.org/amigo/term/GO:0010022
GO:0044271	cellular nitrogen compound biosynthetic process	0.000919538	Potri.008G131400.v3.1|Potri.007G008200.v3.1|Potri.001G190300.v3.1|Potri.018G057000.v3.1|Potri.013G077500.v3.1|Potri.001G115200.v3.1|Potri.001G188800.v3.1|Potri.008G118300.v3.1|Potri.005G131600.v3.1|Potri.015G050500.v3.1|Potri.002G025500.v3.1|Potri.017G045400.v3.1|Potri.015G031600.v3.1|Potri.003G132700.v3.1|Potri.008G025600.v3.1|Potri.008G116000.v3.1|Potri.011G025200.v3.1|Potri.001G235500.v3.1|Pot…	379	http://amigo.geneontology.org/amigo/term/GO:0044271
GO:0006112	energy reserve metabolic process	0.000992073	Potri.002G033400.v3.1|Potri.008G195100.v3.1|Potri.005G229700.v3.1|Potri.009G118800.v3.1|Potri.005G251000.v3.1|Potri.017G001700.v3.1	6	http://amigo.geneontology.org/amigo/term/GO:0006112
GO:0055088	lipid homeostasis	0.00100577	Potri.002G006100.v3.1|Potri.002G126100.v3.1|Potri.001G270800.v3.1|Potri.016G032000.v3.1|Potri.010G126300.v3.1|Potri.T030100.v3.1|Potri.007G026500.v3.1|Potri.001G270500.v3.1|Potri.001G270600.v3.1|Potri.002G263800.v3.1|Potri.004G183825.v3.1|Potri.006G154500.v3.1|Potri.014G043000.v3.1|Potri.008G067500.v3.1|Potri.009G033900.v3.1|Potri.004G140900.v3.1	16	http://amigo.geneontology.org/amigo/term/GO:0055088
GO:0009719	response to endogenous stimulus	0.00105587	Potri.014G096200.v3.1|Potri.014G126100.v3.1|Potri.007G005800.v3.1|Potri.017G136500.v3.1|Potri.007G008200.v3.1|Potri.011G150200.v3.1|Potri.006G154500.v3.1|Potri.004G192900.v3.1|Potri.014G023000.v3.1|Potri.004G052400.v3.1|Potri.001G190300.v3.1|Potri.018G057000.v3.1|Potri.015G002800.v3.1|Potri.002G151700.v3.1|Potri.008G135800.v3.1|Potri.007G029500.v3.1|Potri.010G149900.v3.1|Potri.011G129700.v3.1|Pot…	144	http://amigo.geneontology.org/amigo/term/GO:0009719
GO:0009607	response to biotic stimulus	0.00107192	Potri.014G096200.v3.1|Potri.014G126100.v3.1|Potri.017G136500.v3.1|Potri.006G129900.v3.1|Potri.006G060200.v3.1|Potri.004G068500.v3.1|Potri.001G147500.v3.1|Potri.008G013800.v3.1|Potri.007G016700.v3.1|Potri.015G002800.v3.1|Potri.008G135800.v3.1|Potri.001G150700.v3.1|Potri.003G083700.v3.1|Potri.009G043800.v3.1|Potri.001G040832.v3.1|Potri.001G302100.v3.1|Potri.003G134400.v3.1|Potri.010G165700.v3.1|Pot…	138	http://amigo.geneontology.org/amigo/term/GO:0009607
GO:0051704	multi-organism process	0.00110894	Potri.014G096200.v3.1|Potri.006G028000.v3.1|Potri.008G175301.v3.1|Potri.014G126100.v3.1|Potri.017G136500.v3.1|Potri.003G115100.v3.1|Potri.011G150200.v3.1|Potri.004G068500.v3.1|Potri.001G147500.v3.1|Potri.008G013800.v3.1|Potri.007G016700.v3.1|Potri.015G002800.v3.1|Potri.001G168800.v3.1|Potri.008G135800.v3.1|Potri.001G150700.v3.1|Potri.003G083700.v3.1|Potri.009G043800.v3.1|Potri.010G149900.v3.1|Pot…	144	http://amigo.geneontology.org/amigo/term/GO:0051704
GO:0009308	amine metabolic process	0.00113884	Potri.016G057300.v3.1|Potri.010G030500.v3.1|Potri.002G026300.v3.1|Potri.006G204800.v3.1|Potri.010G190600.v3.1|Potri.010G089200.v3.1|Potri.001G265300.v3.1|Potri.012G142000.v3.1|Potri.005G237600.v3.1|Potri.004G181800.v3.1|Potri.010G162300.v3.1|Potri.010G088900.v3.1|Potri.002G030500.v3.1|Potri.017G114200.v3.1|Potri.005G232300.v3.1|Potri.001G020900.v3.1|Potri.002G025500.v3.1|Potri.008G151800.v3.1|Pot…	20	http://amigo.geneontology.org/amigo/term/GO:0009308
GO:0006820	anion transport	0.00116509	Potri.018G041600.v3.1|Potri.002G012900.v3.1|Potri.010G191000.v3.1|Potri.004G019900.v3.1|Potri.003G099600.v3.1|Potri.T101466.v3.1|Potri.008G090400.v3.1|Potri.001G348300.v3.1|Potri.016G023400.v3.1|Potri.006G013900.v3.1|Potri.014G179400.v3.1|Potri.005G181600.v3.1|Potri.008G036300.v3.1|Potri.T149200.v3.1|Potri.008G086500.v3.1|Potri.011G146900.v3.1|Potri.006G222500.v3.1|Potri.014G146700.v3.1|Potri.004…	43	http://amigo.geneontology.org/amigo/term/GO:0006820
GO:0046942	carboxylic acid transport	0.00120309	Potri.002G012900.v3.1|Potri.010G191000.v3.1|Potri.004G019900.v3.1|Potri.003G099600.v3.1|Potri.016G023400.v3.1|Potri.006G013900.v3.1|Potri.011G167000.v3.1|Potri.005G181600.v3.1|Potri.008G036300.v3.1|Potri.T149200.v3.1|Potri.008G086500.v3.1|Potri.T101466.v3.1|Potri.014G146700.v3.1|Potri.004G181200.v3.1|Potri.006G098300.v3.1|Potri.006G173900.v3.1|Potri.006G236000.v3.1|Potri.009G140800.v3.1|Potri.006…	26	http://amigo.geneontology.org/amigo/term/GO:0046942
GO:0015849	organic acid transport	0.00120309	Potri.002G012900.v3.1|Potri.010G191000.v3.1|Potri.004G019900.v3.1|Potri.003G099600.v3.1|Potri.016G023400.v3.1|Potri.006G013900.v3.1|Potri.011G167000.v3.1|Potri.005G181600.v3.1|Potri.008G036300.v3.1|Potri.T149200.v3.1|Potri.008G086500.v3.1|Potri.T101466.v3.1|Potri.014G146700.v3.1|Potri.004G181200.v3.1|Potri.006G098300.v3.1|Potri.006G173900.v3.1|Potri.006G236000.v3.1|Potri.009G140800.v3.1|Potri.006…	26	http://amigo.geneontology.org/amigo/term/GO:0015849
GO:0048834	specification of petal number	0.00126414	Potri.005G225600.v3.1|Potri.001G460400.v3.1|Potri.002G037500.v3.1	3	http://amigo.geneontology.org/amigo/term/GO:0048834
GO:0048830	adventitious root development	0.00128335	Potri.012G047200.v3.1|Potri.015G038700.v3.1|Potri.002G026300.v3.1|Potri.006G037000.v3.1|Potri.002G025500.v3.1	5	http://amigo.geneontology.org/amigo/term/GO:0048830
GO:0009299	mRNA transcription	0.00136539	Potri.009G076100.v3.1|Potri.001G460400.v3.1|Potri.011G109900.v3.1|Potri.005G225600.v3.1|Potri.004G057300.v3.1|Potri.002G037500.v3.1	6	http://amigo.geneontology.org/amigo/term/GO:0009299
GO:1901568	fatty acid derivative metabolic process	0.0014365	Potri.010G104900.v3.1|Potri.001G015300.v3.1|Potri.001G037000.v3.1|Potri.T030100.v3.1|Potri.009G022400.v3.1|Potri.003G033000.v3.1|Potri.018G099400.v3.1|Potri.001G015400.v3.1|Potri.010G125300.v3.1|Potri.009G144900.v3.1|Potri.005G094500.v3.1|Potri.008G135800.v3.1|Potri.010G105200.v3.1|Potri.006G177500.v3.1|Potri.002G192400.v3.1	15	http://amigo.geneontology.org/amigo/term/GO:1901568
GO:0034293	sexual sporulation	0.0014475	Potri.008G135600.v3.1|Potri.015G141200.v3.1|Potri.014G084800.v3.1|Potri.003G093000.v3.1|Potri.011G163500.v3.1|Potri.002G057000.v3.1|Potri.013G117200.v3.1|Potri.001G141400.v3.1|Potri.001G061600.v3.1|Potri.007G082400.v3.1	10	http://amigo.geneontology.org/amigo/term/GO:0034293
GO:0042545	cell wall modification	0.00154244	Potri.013G013400.v3.1|Potri.012G139300.v3.1|Potri.004G065400.v3.1|Potri.014G067100.v3.1|Potri.001G162400.v3.1|Potri.005G117700.v3.1|Potri.007G016700.v3.1|Potri.012G065750.v3.1|Potri.016G068500.v3.1|Potri.002G202500.v3.1|Potri.001G189500.v3.1|Potri.015G122950.v3.1|Potri.014G149700.v3.1|Potri.002G026300.v3.1|Potri.005G131600.v3.1|Potri.002G132900.v3.1|Potri.018G144701.v3.1|Potri.015G057800.v3.1|Pot…	25	http://amigo.geneontology.org/amigo/term/GO:0042545
GO:0009687	abscisic acid metabolic process	0.00153181	Potri.002G126100.v3.1|Potri.001G229100.v3.1|Potri.009G153600.v3.1|Potri.009G153800.v3.1|Potri.001G393800.v3.1|Potri.011G112400.v3.1|Potri.009G033900.v3.1|Potri.004G140900.v3.1	8	http://amigo.geneontology.org/amigo/term/GO:0009687
GO:1902644	tertiary alcohol metabolic process	0.00153181	Potri.002G126100.v3.1|Potri.001G229100.v3.1|Potri.009G153600.v3.1|Potri.009G153800.v3.1|Potri.001G393800.v3.1|Potri.011G112400.v3.1|Potri.009G033900.v3.1|Potri.004G140900.v3.1	8	http://amigo.geneontology.org/amigo/term/GO:1902644
GO:0043288	apocarotenoid metabolic process	0.00153181	Potri.002G126100.v3.1|Potri.001G229100.v3.1|Potri.009G153600.v3.1|Potri.009G153800.v3.1|Potri.001G393800.v3.1|Potri.011G112400.v3.1|Potri.009G033900.v3.1|Potri.004G140900.v3.1	8	http://amigo.geneontology.org/amigo/term/GO:0043288
GO:1905393	plant organ formation	0.00160837	Potri.014G074100.v3.1|Potri.006G117700.v3.1|Potri.008G173800.v3.1|Potri.010G197300.v3.1|Potri.001G083300.v3.1|Potri.007G044600.v3.1|Potri.004G152300.v3.1|Potri.015G134800.v3.1|Potri.009G009900.v3.1|Potri.017G112300.v3.1|Potri.011G115400.v3.1|Potri.005G099300.v3.1|Potri.003G107600.v3.1|Potri.006G085900.v3.1|Potri.016G040500.v3.1|Potri.010G089500.v3.1|Potri.002G241300.v3.1|Potri.002G125000.v3.1|Pot…	19	http://amigo.geneontology.org/amigo/term/GO:1905393
GO:0010431	seed maturation	0.00168223	Potri.019G020700.v3.1|Potri.001G028400.v3.1|Potri.004G012700.v3.1|Potri.003G166800.v3.1|Potri.T104100.v3.1|Potri.003G195300.v3.1|Potri.003G083800.v3.1|Potri.001G150600.v3.1|Potri.004G012500.v3.1	9	http://amigo.geneontology.org/amigo/term/GO:0010431
GO:0009944	polarity specification of adaxial/abaxial axis	0.00168223	Potri.011G098300.v3.1|Potri.001G372300.v3.1|Potri.001G120200.v3.1|Potri.010G177100.v3.1|Potri.012G042100.v3.1|Potri.001G359000.v3.1|Potri.006G085900.v3.1|Potri.016G040500.v3.1|Potri.015G031600.v3.1	9	http://amigo.geneontology.org/amigo/term/GO:0009944
GO:0044264	cellular polysaccharide metabolic process	0.00174533	Potri.002G033400.v3.1|Potri.008G131400.v3.1|Potri.001G302600.v3.1|Potri.005G229700.v3.1|Potri.003G142500.v3.1|Potri.005G230901.v3.1|Potri.001G449500.v3.1|Potri.001G369100.v3.1|Potri.004G059600.v3.1|Potri.002G100900.v3.1|Potri.008G195100.v3.1|Potri.012G101100.v3.1|Potri.009G123900.v3.1|Potri.014G125100.v3.1|Potri.019G069300.v3.1|Potri.006G071200.v3.1|Potri.017G001700.v3.1|Potri.016G028900.v3.1|Pot…	43	http://amigo.geneontology.org/amigo/term/GO:0044264
GO:0016129	phytosteroid biosynthetic process	0.00177261	Potri.004G183825.v3.1|Potri.002G126100.v3.1|Potri.001G270800.v3.1|Potri.010G245266.v3.1|Potri.008G013100.v3.1|Potri.007G026500.v3.1|Potri.001G270500.v3.1|Potri.005G047800.v3.1|Potri.001G270600.v3.1|Potri.008G067500.v3.1|Potri.009G033900.v3.1|Potri.004G140900.v3.1	12	http://amigo.geneontology.org/amigo/term/GO:0016129
GO:0010166	wax metabolic process	0.00220486	Potri.010G104900.v3.1|Potri.001G037000.v3.1|Potri.010G125300.v3.1|Potri.008G135800.v3.1|Potri.018G099400.v3.1|Potri.003G033000.v3.1|Potri.009G144900.v3.1|Potri.005G094500.v3.1|Potri.010G105200.v3.1|Potri.006G177500.v3.1|Potri.002G192400.v3.1	11	http://amigo.geneontology.org/amigo/term/GO:0010166
GO:0065001	specification of axis polarity	0.00238928	Potri.011G098300.v3.1|Potri.012G042100.v3.1|Potri.001G120200.v3.1|Potri.010G177100.v3.1|Potri.001G359000.v3.1|Potri.015G031600.v3.1|Potri.006G085900.v3.1|Potri.016G040500.v3.1|Potri.001G372300.v3.1	9	http://amigo.geneontology.org/amigo/term/GO:0065001
GO:0070417	cellular response to cold	0.00238928	Potri.013G014400.v3.1|Potri.012G126000.v3.1|Potri.010G042000.v3.1|Potri.002G230000.v3.1|Potri.008G189400.v3.1|Potri.014G120700.v3.1|Potri.002G111600.v3.1|Potri.001G353500.v3.1|Potri.002G196100.v3.1	9	http://amigo.geneontology.org/amigo/term/GO:0070417
