# Supplementary material for: EARLY BUD BREAK 1 triggers bud break in peach trees by regulating hormone metabolism, the cell cycle, and cell wall modifications
Source: J Exp Bot. 2020 Mar 9;71(12):3512–23. doi: 10.1093/jxb/eraa119 (PMC7475240; doi:10.1093/jxb/eraa119)
Supplement: eraa119_suppl_Supplementary_Data_S4 [file eraa119_suppl_supplementary_data_s4.xlsx]

## Sheet: Sheet1
Dataset S4.Relative expression of genes are associated with auxin and cytokinin metabolism, cell cycle, and cell wall modification.Data presented are the means of three replicates.
Gene name	Term name	Abbreviated name	PpEBB1-oe-29	PpEBB1-oe-3	WT
Potri.005G237600	cytokinin riboside 5'-monophosphate phosphoribohydrolase	LOG6	0.282864	0.543336	1.00585
Potri.006G204800	cytokinin riboside 5'-monophosphate phosphoribohydrolase 7	LOG7	5.09114	2.54205	1.00593
Potri.004G181800	cytokinin riboside 5'-monophosphate phosphoribohydrolase 5	LOG5	67.6712	31.6747	1.00079
Potri.004G212200	cytokinin riboside 5'-monophosphate phosphoribohydrolase 1	LOG1	24.4304	1.58628	1.0071
Potri.001G265300	cytokinin riboside 5'-monophosphate phosphoribohydrolase	LOG2	12.0875	3.06009	1.00016
Potri.001G020900	cytokinin oxidase family protein	CKX4	0.727123	0.629073	1.00539
Potri.005G232300	cytokinin dehydrogenase 5	CKX5	17.7816	70.4286	1.01765
Potri.001G191900	similar to putative histidine-containing phosphotransfer protein 6	AHP6	958.727	5.84007	1.00609
Potri.004G185900	histidine-containing phosphotransfer protein	AHP5	11.9525	7.14477	1.00796
Potri.005G040400	similar to putative histidine-containing phosphotransfer protein 2	AHP2	3.01332	2.27759	1.01042
Potri.013G028300	similar to putative histidine-containing phosphotransfer protein 2	AHP2.1	2.52726	1.32142	1.00104
Potri.001G027000	a-type response regulator	ARR8	14.8625	2.23669	1.00294
Potri.007G028200	flavine containing monooxygenase	YUC6	3.55189	1.23334	1.00151
Potri.012G047200	similar to auxin efflux carrier component 1	PIN1	2.26982	1.33045	1.00083
Potri.016G035300	similar to putative auxin efflux carrier protein 10	PIN10	12.6897	1.26643	1.00259
Potri.005G099300	auxin efflux carrier family protein	PILS5	0.351229	0.450171	1.00492
Potri.001G456400	auxin efflux carrier family protein	PILS3	0.453912	0.275834	1.0074
Potri.002G003500	auxin efflux carrier family protein	PILS1	3.37332	4.74422	1.00172
Potri.008G066400	similar to putative AUX1-like permease	AUX4	3.20616	1.49358	1.00177
Potri.010G191000	similar to putative AUX1-like permease	AUX3	4.9024	1.5517	1.00026
Potri.006G098300	similar to auxin resistant 1	AUX1	2.45367	1.61081	1.00007
Potri.004G164300	SAUR family protein	SAUR69	4.4346	1.97125	1.00296
Potri.009G140900	similar to auxin-responsive protein	SAUR61	0.267025	0.501326	1.00009
Potri.009G126900	similar to auxin-responsive protein	SAUR6	0.0540555	0.262687	1.00304
Potri.001G060400	SAUR family protein	SAUR55	12.4947	6.06189	1.01894
Potri.005G237000	auxin-responsive family protein	SAUR38	30.3037	4.50485	1.01502
Potri.001G119900	SAUR family protein	SAUR34	0.591865	0.480231	1.01195
Potri.009G126300	SAUR family protein	SAUR22	0.0571629	0.222944	1.00131
Potri.015G006800	SAUR family protein	SAUR23	1.93747	1.11343	1.00178
Potri.004G165300	SAUR family protein	SAUR14	0.0356586	0.292179	1.00225
Potri.011G129700	indole-3-acetic acid-amido synthetase GH3.6 protein	GH3.6.1	4.38231	3.84521	1.0003
Potri.002G206400	auxin-responsive GH3 family protein	GH3.9	9.63325	1.69819	1.00086
Potri.003G161300	auxin-responsive GH3 family protein	GH3.17	3.11862	2.65792	1.00233
Potri.001G410400	indole-3-acetic acid-amido synthetase GH3.6 protein	GH3.6	1.85384	2.88907	1.00195
Potri.006G166900	auxin-responsive protein IAA33	IAA33	12.3432	1.72023	1.00519
Potri.001G190300	auxin-responsive protein IAA18-related	IAA16	6.43722	5.35593	1.00026
Potri.001G177500	auxin-responsive protein IAA19-related	IAA19	0.041518	0.302277	1.00228
Potri.018G057000	auxin-responsive protein IAA18-related	IAA18	1.99187	1.45229	1.02121
Potri.008G172400	auxin-responsive protein IAA13	IAA12	1.90091	1.10539	1.02024
Potri.005G218200	similar to auxin-induced protein 22B	IAA4	0.317309	0.735622	1.00653
Potri.003G056900	similar to auxin-induced protein 22A	IAA6	0.131548	0.60763	1.00103
Potri.002G024700	auxin response factor 5	ARF5	1.0016	2.98543	7.67108
Potri.005G236700	auxin response factor 5	ARF6	7.98327	2.45672	1.00058
Potri.011G059101	auxin response factor 3	ARF4	5.51764	1.83081	1.0052
Potri.011G059300	auxin response factor 3	ARF3	10.8816	3.18747	1.00225
Potri.014G135300	auxin response factor	ARF2	6.31074	3.06672	1.01271
Potri.002G003400	similar to cyclin-dependent kinase	CDKB2.1	0.850506	0.504157	1.00131
Potri.005G181400	similar to cyclin A-like protein	CYCA1.2	0.72057	0.560011	1.01725
Potri.006G035200	cyclin B	CYCB1.1	0.746985	0.632015	1.00644
Potri.001G272000	cyclin B1	CYCB1.3	0.759924	0.444726	1.01848
Potri.007G005700	cyclin D1/2/4	CYCD1.1	19.0345	7.72017	1.00342
Potri.001G292300	D-type cyclin	CYCD2.1	3.57496	1.26947	1.01987
Potri.009G097800	similar to cyclin D3	CYCD3.2	4.84067	1.96349	1.00271
Potri.014G023000	similar to cyclin D3.1 protein	CYCD3.3	4.03998	1.21212	1.00253
Potri.004G032100	cyclin D6	CYCD6.1	0.182442	0.353671	1.00603
Potri.007G121500	cyclin family protein	CYCP2.1	0.228695	0.457686	1.01001
Potri.006G086100	similar to expansin	EXPA3	2.70347	1.19255	1.00002
Potri.019G057500	similar to alpha-expansin 8 precursor	EXPA8	0.00464033	0.0153893	1.00447
Potri.013G134300	similar to beta-expansin 1 precursor	EXPB3	0.0112597	0.183061	1.0016
Potri.014G183800	glucan endo-1,3-beta-glucosidase 7-related	GH17.3	3.80214	2.66762	1.00425
Potri.002G007300	glucan endo-1,3-beta-D-glucosidase / Laminarinase	GH17.4	1.72601	1.7904	1.00792
Potri.014G184100	glucan endo-1,3-beta-glucosidase 7-related	GH17.5	3.8019	2.87465	1.00128
Potri.014G184300	glucan endo-1,3-beta-glucosidase 7-related	GH17.6	3.4427	1.9323	1.00699
Potri.009G123900	endo-1,4-beta-glucanase	GH9B18	1.59199	1.59372	1.00142
Potri.010G102300	similar to xyloglucan endotransglycosylase	XTH28	1.52209	2.06146	1.0006
Potri.009G006600	similar to probable xyloglucan endotransglucosylase/hydrolase protein 31 precursor	XTH31	5.91013	4.66262	1.00848
Potri.019G125000	similar to xyloglucan endotransglucosylase/hydrolase protein 9 precursor	XTH9	3.04071	4.01914	1.00034
Potri.014G125100	cellulose synthase family protein	CSLD5	0.870427	0.546178	1.00388
Potri.001G369100	cellulose synthase family protein	CSLE1.1	0.340998	0.470287	1.0063
Potri.006G004300	cellulose synthase like protein	CSLE1.2	0.895125	0.285948	1.00652
Potri.010G074800	cellulose synthase like G2	CSLE1.3	0.893251	0.578717	1.00182
Potri.019G069300	similar to cellulase precursor	CEL3	2.98425	1.58124	1.00156
Potri.007G089400	cellulase (glycosyl hydrolase family 5)	CEL5	2.32576	1.478	1.00181
Potri.001G012200	callose synthase	CALS1	2.05768	1.14567	1.00361
Potri.001G463000	pectin lyase-like protein-related	PLL1	0.634057	0.949044	1.00305
Potri.007G144400	polygalacturonase	PLL2	95.7091	5.25947	1.00184
Potri.016G054800	similar to polygalacturonase	PLL3	1.72151	1.97921	1.0182
Potri.005G005500	pectin lyase-like protein	PLL5	22.2146	15.1085	1.00253
Potri.013G005000	pectin lyase-like protein	PLL6	29.6276	9.35696	1.00358
Potri.001G162400	pectinesterase	PME3	2.34865	1.62923	1.00048
Potri.014G067100	similar to putative pectin methylesterase	PME1	14.7708	14.7375	1.0183
Potri.013G013400	pectinesterase	PME32	1.86823	1.29942	1.00742
Potri.010G247700	pectinesterase/pectinesterase inhibitor 25-related	PME33	2.43496	1.3135	1.00058
Potri.013G000900	pectin acetylesterase	PAE12	3.29083	1.58627	1.00868
Potri.004G233900	similar to pectinacetylesterase	PAE11	0.423807	0.767699	1.00006
